# Supplementary material for: Constructing a molecular interaction network for thyroid cancer via large-scale text mining of gene and pathway events
Source: BMC Syst Biol. 2015 Dec 9;9(Suppl 6):S5. doi: 10.1186/1752-0509-9-S6-S5 (PMC4674859; doi:10.1186/1752-0509-9-S6-S5)
Supplement: Additional File 1 — The MERGE-PW network in SIF format. [file 1752-0509-9-S6-S5-S1.txt]

4088	Gene|Pathway	TGFbeta transduction
3953	Gene|Pathway	JAK/STAT3 pathways
5604	Gene|Pathway	AKT-mTOR-p70(S6K) signaling
1950	Gene|Pathway	JAK/STAT3 pathways
1440	Gene|Pathway	JAK/STAT3 pathways
896	Gene|Pathway	beta-catenin pathway
355	Gene|Pathway	MAPK/ERK pathway
2064	Gene|Pathway	epidermal growth factor receptor 1 signaling
6667	Gene|Pathway	JAK/STAT3 pathways
673	Gene|Pathway	FAK/PI3K/Akt signaling
5868	Gene|Pathway	EGF receptor signaling
CaMKII pathways	Pathway|Gene	801
4609	Gene|Pathway	TSHR signaling
2641	Gene|Pathway	TSHR-induced G(q) signal transduction
7076	Gene|Gene	7077
6772	Gene|Pathway	TSHR signaling
1432	Gene|Pathway	Rho pathway
7040	Gene|Pathway	TGFbeta transduction
2246	Gene|Pathway	MAPK/ERK pathway
896	Gene|Pathway	TSHR-induced G(q) signal transduction
8031	Gene|Gene	5979
5900	Gene|Pathway	TSHR signaling
887	Gene|Pathway	TSHR-induced G(q) signal transduction
1027	Gene|Pathway	G1 phase
2309	Gene|Pathway	CCL2 signaling
6696	Gene|Pathway	Focal adhesion
7010	Gene|Gene	285
5562	Gene|Pathway	JAK/STAT3 pathways
3265	Gene|Pathway	EGF receptor signaling
3551	Gene|Pathway	RAS/MAPK signaling pathway
1020	Gene|Pathway	epidermal growth factor receptor 1 signaling
2309	Gene|Pathway	phosphatidylinositol 3-kinase/Akt kinase pathway
1950	Gene|Pathway	FAK/PI3K/Akt signaling
3065	Gene|Pathway	IL-6/gp130/JAK signaling
5154	Gene|Pathway	MAPK/ERK pathway
11138	Gene|Gene	2729
5906	Gene|Pathway	type I interferon
120892	Gene|Gene	6774
27292	Gene|Pathway	estrogen metabolism
1950	Gene|Pathway	phosphatidylinositol 3-kinase/Akt kinase pathway
7001	Gene|Gene	5172
114486	Gene|Gene	5979
1950	Gene|Pathway	Focal adhesion
5595	Gene|Pathway	IL-6/gp130/JAK signaling
2308	Gene|Gene	10519
6714	Gene|Pathway	T3/TR signaling
5894	Gene|Pathway	raf-1 activation
6774	Gene|Pathway	TSHR signaling
7124	Gene|Pathway	adipogenesis
54145	Gene|Gene	9077
8554	Gene|Pathway	JAK/STAT3 pathways
5290	Gene|Pathway	epidermal growth factor receptor 1 signaling
976	Gene|Gene	1604
apoptosis	Pathway|Gene	4170
5058	Gene|Pathway	Focal adhesion
3976	Gene|Gene	595
5290	Gene|Pathway	TSHR signaling
22059	Gene|Gene	108314
1027	Gene|Pathway	TSHR signaling
54331	Gene|Pathway	TSHR-induced G(q) signal transduction
6868	Gene|Gene	214
2246	Gene|Pathway	MAPK/ERK pathway
890	Gene|Pathway	S phase
3091	Gene|Pathway	activator protein-1 pathway
896	Gene|Pathway	beta-catenin pathway
5594	Gene|Gene	3162
6772	Gene|Pathway	epidermal growth factor receptor 1 signaling
4803	Gene|Pathway	MAPK (ERK1/2) signaling pathway
329	Gene|Pathway	Focal adhesion
5900	Gene|Gene	3265
207	Gene|Pathway	MAPK/ERK pathway
3569	Gene|Pathway	JAK/STAT3 pathways
20779	Gene|Pathway	apoptosis
3630	Gene|Pathway	Akt/FOXO3a signaling
384	Gene|Gene	7422
356	Gene|Pathway	Akt/FOXO3a signaling
1647	Gene|Pathway	adipogenesis
20185	Gene|Pathway	adipogenesis
7040	Gene|Pathway	MAPK/ERK pathway
3976	Gene|Pathway	adipogenesis
7448	Gene|Pathway	Focal adhesion
6387	Gene|Pathway	CCL2 signaling
2324	Gene|Gene	285
6513	Gene|Pathway	T3/TR signaling
942	Gene|Pathway	phosphatidylinositol 3-kinase/Akt kinase pathway
7291	Gene|Pathway	JAK/STAT3 pathways
7046	Gene|Pathway	TGFbeta transduction
7046	Gene|Pathway	TGFbeta transduction
4609	Gene|Pathway	JAK/STAT3 pathways
3554	Gene|Gene	5979
406920	Gene|Pathway	apoptosis
673	Gene|Gene	7040
5154	Gene|Gene	80310
Hippo tumor suppressor pathway	Pathway|Gene	10413
7849	Gene|Pathway	thyroid hormone synthesis
2321	Gene|Pathway	Focal adhesion
1030	Gene|Pathway	TGFbeta transduction
5578	Gene|Pathway	MAPK/ERK pathway
7124	Gene|Pathway	TGFbeta transduction
phosphatidylinositol 3-kinase/Akt kinase pathway	Pathway|Gene	5818
5291	Gene|Gene	207
6778	Gene|Pathway	JAK/STAT3 pathways
887	Gene|Gene	796
5594	Gene|Pathway	MAPK/ERK pathway
6774	Gene|Pathway	MAPK (ERK1/2) signaling pathway
3552	Gene|Pathway	MAPK/ERK pathway
1017	Gene|Pathway	TSHR signaling
64321	Gene|Pathway	beta-catenin pathway
3953	Gene|Pathway	JAK/STAT3 pathways
proteasome	Pathway|Pathway	apoptosis
1027	Gene|Pathway	phosphatidylinositol 3-kinase/Akt kinase pathway
1440	Gene|Pathway	JAK/STAT3 pathways
1432	Gene|Pathway	TSHR signaling
1432	Gene|Pathway	type I interferon
5617	Gene|Pathway	JAK/STAT3 pathways
2932	Gene|Pathway	Notch1 signaling
3553	Gene|Pathway	cell cycle
3065	Gene|Pathway	SMADs signaling
7291	Gene|Pathway	JAK/STAT3 pathways
1958	Gene|Pathway	TSHR signaling
3845	Gene|Pathway	MAPK/ERK pathway
7010	Gene|Gene	7424
6774	Gene|Pathway	Ras/ERK1/2/ELK-1 pathway
6927	Gene|Gene	1499
7010	Gene|Gene	7422
1956	Gene|Pathway	calcium signaling
581	Gene|Pathway	caspase pathway
7270	Gene|Pathway	TSHR signaling
3169	Gene|Gene	5979
6198	Gene|Pathway	TGFbeta transduction
5906	Gene|Pathway	MAPK/ERK pathway
6772	Gene|Pathway	EGF receptor signaling
7040	Gene|Pathway	TGFbeta transduction
896	Gene|Pathway	TSHR signaling
7157	Gene|Gene	1026
7849	Gene|Gene	7270
7253	Gene|Pathway	TSHR signaling
7424	Gene|Pathway	Focal adhesion
5970	Gene|Pathway	Akt/FOXO3a signaling
2050	Gene|Gene	5829
1385	Gene|Pathway	phosphatidylinositol 3-kinase/Akt kinase pathway
171369	Gene|Gene	246097
468	Gene|Pathway	thyroid hormone synthesis
5154	Gene|Gene	5155
3791	Gene|Pathway	angiogenesis
5578	Gene|Gene	5595
5578	Gene|Gene	5594
6464	Gene|Pathway	EGF receptor signaling
5291	Gene|Pathway	phosphatidylinositol 3-kinase/Akt kinase pathway
7253	Gene|Pathway	TSHR-induced G(q) signal transduction
5594	Gene|Pathway	EGF receptor signaling
3065	Gene|Pathway	Notch1 signaling
4089	Gene|Gene	4088
oxidative stress	Pathway|Pathway	apoptosis
5595	Gene|Pathway	TGFbeta transduction
1869	Gene|Pathway	cell cycle
5296	Gene|Pathway	EGF receptor signaling
5468	Gene|Pathway	altered Wnt signaling
4193	Gene|Pathway	p53-dependent pathways
55217	Gene|Gene	6615
5122	Gene|Pathway	apoptosis
673	Gene|Pathway	MAPK/ERK pathway
4846	Gene|Pathway	EGF receptor signaling
5594	Gene|Pathway	leptin-mediated PI3K/AKT signaling
8743	Gene|Gene	9531
5594	Gene|Pathway	M phase
3554	Gene|Pathway	MAPK/ERK pathway
5894	Gene|Pathway	MAPK (ERK1/2) signaling pathway
673	Gene|Pathway	MAPK/ERK pathway
1030	Gene|Gene	8099
4609	Gene|Pathway	TGFbeta transduction
2932	Gene|Pathway	beta-catenin pathway
3551	Gene|Pathway	MAPK/ERK pathway
1017	Gene|Pathway	Rb-E2F signaling pathway
6464	Gene|Pathway	EGF receptor signaling
1385	Gene|Pathway	CREB phosphorylation
5595	Gene|Pathway	Rho pathway
3554	Gene|Pathway	MAPK/ERK pathway
1081	Gene|Pathway	steroid hormone
836	Gene|Pathway	MAPK/ERK pathway
841	Gene|Gene	54205
3265	Gene|Pathway	MAPK (ERK1/2) signaling pathway
5155	Gene|Pathway	phosphatidylinositol 3-kinase/Akt kinase pathway
TSHR signaling	Pathway|Gene	5997
6667	Gene|Pathway	epidermal growth factor receptor 1 signaling
3586	Gene|Pathway	JAK/STAT3 pathways
1017	Gene|Pathway	TSHR-induced G(q) signal transduction
5979	Gene|Gene	1956
5111	Gene|Pathway	DNA replication
5328	Gene|Pathway	activator protein-1 pathway
3265	Gene|Gene	5894
1029	Gene|Pathway	p53-dependent pathways
4893	Gene|Pathway	T3/TR signaling
4087	Gene|Pathway	TGFbeta transduction
6198	Gene|Pathway	TSHR signaling
7173	Gene|Pathway	thyroid hormone synthesis
7173	Gene|Pathway	JAK/STAT3 pathways
5154	Gene|Pathway	Focal adhesion
3716	Gene|Pathway	leptin-mediated PI3K/AKT signaling
4893	Gene|Pathway	T3/TR signaling
2932	Gene|Pathway	cell cycle
355	Gene|Pathway	MAPK/ERK pathway
1647	Gene|Pathway	RAS/MAPK signaling pathway
1432	Gene|Pathway	MAPK/ERK pathway
6774	Gene|Pathway	epidermal growth factor receptor 1 signaling
1869	Gene|Pathway	TSHR signaling
7270	Gene|Pathway	thyroid hormone synthesis
4513	Gene|Pathway	JAK/STAT3 pathways
91614	Gene|Gene	100773774
6778	Gene|Pathway	JAK/STAT3 pathways
5979	Gene|Pathway	ERK activation
10253	Gene|Pathway	JAK/STAT3 pathways
8600	Gene|Gene	8792
5293	Gene|Pathway	phosphatidylinositol 3-kinase/Akt kinase pathway
4609	Gene|Pathway	TSHR signaling
7430	Gene|Pathway	Rho pathway
4087	Gene|Pathway	TGFbeta transduction
5604	Gene|Pathway	MAPK (ERK1/2) signaling pathway
4088	Gene|Pathway	adipogenesis
6774	Gene|Pathway	TSHR signaling
595	Gene|Pathway	Notch1 signaling
1081	Gene|Pathway	thyroid hormone synthesis
glucose metabolism	Pathway|Gene	6523
4790	Gene|Pathway	IL-6/gp130/JAK signaling
3611	Gene|Pathway	Focal adhesion
1977	Gene|Pathway	AKT-mTOR-p70(S6K) signaling
7124	Gene|Pathway	RAS/MAPK signaling pathway
5337	Gene|Pathway	TSHR signaling
5291	Gene|Pathway	T3/TR signaling
5291	Gene|Pathway	phosphatidylinositol 3-kinase/Akt kinase pathway
CaMKII pathways	Pathway|Gene	818
6714	Gene|Pathway	MAPK (ERK1/2) signaling pathway
896	Gene|Pathway	JAK/STAT3 pathways
5979	Gene|Gene	3553
3551	Gene|Pathway	insulin/phosphoinositide-3-kinase (PI3K) signaling pathway in TSH-
2932	Gene|Pathway	CCL2 signaling
5906	Gene|Pathway	EGF receptor signaling
6464	Gene|Pathway	MAPK (ERK1/2) signaling pathway
5296	Gene|Pathway	type I interferon
2688	Gene|Pathway	JAK/STAT3 pathways
1869	Gene|Pathway	EGF receptor signaling
5163	Gene|Gene	6714
3417	Gene|Gene	5979
1432	Gene|Pathway	MAPK/ERK pathway
207	Gene|Pathway	TSHR-induced G(q) signal transduction
4089	Gene|Pathway	altered Wnt signaling
2099	Gene|Pathway	IL-6/gp130/JAK signaling
207	Gene|Gene	6198
54331	Gene|Pathway	TSHR signaling
595	Gene|Pathway	S phase
1869	Gene|Pathway	DNA damage response
5604	Gene|Pathway	T3/TR signaling
4803	Gene|Pathway	MAPK/ERK pathway
673	Gene|Gene	4790
5728	Gene|Pathway	epidermal growth factor receptor 1 signaling
207	Gene|Pathway	Akt/FOXO3a signaling
9611	Gene|Gene	7067
2778	Gene|Pathway	TSHR signaling
5296	Gene|Pathway	AKT-mTOR-p70(S6K) signaling
7253	Gene|Pathway	thyroid hormone synthesis
19227	Gene|Pathway	apoptosis
7291	Gene|Pathway	JAK/STAT3 pathways
5595	Gene|Pathway	AKT-mTOR-p70(S6K) signaling
4478	Gene|Pathway	Rho pathway
3659	Gene|Pathway	apoptosis
7849	Gene|Pathway	TSHR-induced G(q) signal transduction
3725	Gene|Pathway	Rho pathway
11261	Gene|Gene	50507
1950	Gene|Pathway	phosphatidylinositol 3-kinase/Akt kinase pathway
7157	Gene|Gene	27065
818	Gene|Pathway	CaMKII pathways
proteasome	Pathway|Gene	8743
4089	Gene|Pathway	TGFbeta transduction
7157	Gene|Gene	64393
842	Gene|Pathway	leptin-mediated PI3K/AKT signaling
6667	Gene|Pathway	activator protein-1 pathway
5290	Gene|Pathway	JAK/STAT3 pathways
7076	Gene|Pathway	JAK/STAT3 pathways
6198	Gene|Pathway	TGFbeta transduction
5296	Gene|Pathway	JAK/STAT3 pathways
7270	Gene|Pathway	TSHR signaling
896	Gene|Pathway	TSHR signaling
4609	Gene|Pathway	MAPK/ERK pathway
355	Gene|Pathway	MAPK/ERK pathway
5296	Gene|Pathway	JAK/STAT3 pathways
2932	Gene|Pathway	Hippo tumor suppressor pathway
4853	Gene|Pathway	apoptosis
7124	Gene|Pathway	TGFbeta transduction
2308	Gene|Pathway	adipogenesis
5604	Gene|Pathway	MAPK/ERK pathway
3320	Gene|Pathway	IL-6/gp130/JAK signaling
1956	Gene|Pathway	MAPK/ERK pathway
2520	Gene|Gene	887
10253	Gene|Pathway	JAK/STAT3 pathways
112476	Gene|Gene	3479
6528	Gene|Pathway	thyroid hormone synthesis
356	Gene|Gene	355
6528	Gene|Pathway	epidermal growth factor receptor 1 signaling
5829	Gene|Pathway	Focal adhesion
1950	Gene|Pathway	MAPK/ERK pathway
7040	Gene|Pathway	endocytosis
7124	Gene|Gene	8743
3953	Gene|Pathway	JAK/STAT3 pathways
842	Gene|Pathway	MAPK/ERK pathway
6667	Gene|Pathway	EGF receptor signaling
7040	Gene|Gene	4087
5290	Gene|Pathway	Akt/FOXO3a signaling
5979	Gene|Gene	6387
7040	Gene|Gene	4088
54331	Gene|Pathway	TSHR-induced G(q) signal transduction
3716	Gene|Pathway	JAK/STAT3 pathways
5058	Gene|Pathway	EGF receptor signaling
207	Gene|Pathway	TSHR signaling
8660	Gene|Pathway	leptin-mediated PI3K/AKT signaling
7200	Gene|Gene	796
3265	Gene|Pathway	Rho pathway
330	Gene|Pathway	caspase pathway
5058	Gene|Pathway	MAPK/ERK pathway
5777	Gene|Pathway	JAK/STAT3 pathways
6464	Gene|Pathway	CCL2 signaling
9655	Gene|Gene	6774
9655	Gene|Gene	6778
5594	Gene|Pathway	Rho pathway
842	Gene|Pathway	apoptosis
2246	Gene|Pathway	DNA synthesis
6198	Gene|Pathway	TSHR-induced G(q) signal transduction
1020	Gene|Pathway	DNA damage response
4893	Gene|Gene	5979
1950	Gene|Gene	3486
9249	Gene|Gene	1474
673	Gene|Pathway	EGF receptor signaling
5155	Gene|Pathway	MAPK/ERK pathway
100506658	Gene|Pathway	tight junctions
3551	Gene|Pathway	AKT-mTOR-p70(S6K) signaling
3880	Gene|Gene	3958
9655	Gene|Pathway	JAK/STAT3 pathways
5921	Gene|Pathway	FAK/PI3K/Akt signaling
5979	Gene|Gene	1435
5154	Gene|Pathway	MAPK/ERK pathway
5979	Gene|Gene	1437
801	Gene|Pathway	epidermal growth factor receptor 1 signaling
5979	Gene|Gene	1432
2099	Gene|Pathway	T3/TR signaling
706	Gene|Pathway	apoptosis
6868	Gene|Pathway	Notch1 signaling
5777	Gene|Pathway	JAK/STAT3 pathways
4914	Gene|Pathway	MAPK/ERK pathway
5604	Gene|Pathway	TSHR signaling
7157	Gene|Pathway	altered Wnt signaling
3400	Gene|Pathway	TGFbeta transduction
1956	Gene|Pathway	phosphatidylinositol 3-kinase/Akt kinase pathway
5578	Gene|Pathway	MAPK/ERK pathway
4609	Gene|Pathway	TSHR-induced G(q) signal transduction
2776	Gene|Pathway	TSHR signaling
7253	Gene|Gene	6198
2549	Gene|Pathway	phosphatidylinositol 3-kinase/Akt kinase pathway
5906	Gene|Pathway	EGF receptor signaling
6464	Gene|Pathway	Focal adhesion
860	Gene|Pathway	leptin-mediated PI3K/AKT signaling
5925	Gene|Pathway	DNA damage response
5979	Gene|Pathway	phosphatidylinositol 3-kinase/Akt kinase pathway
5594	Gene|Pathway	TGFbeta transduction
1958	Gene|Pathway	TSHR signaling
64292	Gene|Gene	5727
4853	Gene|Pathway	T3/TR signaling
3552	Gene|Pathway	RAS/MAPK signaling pathway
8841	Gene|Pathway	cell cycle
3552	Gene|Gene	4312
1950	Gene|Pathway	MAPK/ERK pathway
9655	Gene|Pathway	JAK/STAT3 pathways
MAPK/ERK pathway	Pathway|Gene	83571
1956	Gene|Pathway	FAK/PI3K/Akt signaling
2549	Gene|Pathway	FAK/PI3K/Akt signaling
3976	Gene|Pathway	JAK/STAT3 pathways
896	Gene|Pathway	JAK/STAT3 pathways
1950	Gene|Pathway	endocytosis
16653	Gene|Gene	16854
3458	Gene|Pathway	activator protein-1 pathway
5728	Gene|Pathway	tight junctions
942	Gene|Pathway	phosphatidylinositol 3-kinase/Akt kinase pathway
5906	Gene|Pathway	MAPK/ERK pathway
1385	Gene|Pathway	phosphatidylinositol 3-kinase/Akt kinase pathway
1432	Gene|Pathway	IL-6/gp130/JAK signaling
7157	Gene|Pathway	MAPK/ERK pathway
6750	Gene|Gene	796
4790	Gene|Gene	5928
6772	Gene|Pathway	JAK/STAT3 pathways
384	Gene|Gene	4846
3845	Gene|Pathway	insulin/phosphoinositide-3-kinase (PI3K) signaling pathway in TSH-
3553	Gene|Gene	5168
801	Gene|Pathway	calcium signaling
6198	Gene|Pathway	TGFbeta transduction
1956	Gene|Pathway	AhR signaling
2246	Gene|Pathway	phosphatidylinositol 3-kinase/Akt kinase pathway
7157	Gene|Gene	4193
4846	Gene|Pathway	leptin-mediated PI3K/AKT signaling
3725	Gene|Pathway	TSHR signaling
3399	Gene|Pathway	TGFbeta transduction
3952	Gene|Pathway	JAK/STAT3 pathways
5578	Gene|Pathway	EGF receptor signaling
2099	Gene|Pathway	SMADs signaling
8660	Gene|Pathway	FAK/PI3K/Akt signaling
5868	Gene|Pathway	EGF receptor signaling
4318	Gene|Pathway	activator protein-1 pathway
1026	Gene|Pathway	phosphatidylinositol 3-kinase/Akt kinase pathway
3565	Gene|Pathway	Notch1 signaling
3065	Gene|Gene	6528
1027	Gene|Gene	595
3458	Gene|Pathway	JAK/STAT3 pathways
1950	Gene|Pathway	phosphatidylinositol 3-kinase/Akt kinase pathway
1017	Gene|Pathway	p53-dependent pathways
2549	Gene|Pathway	phosphatidylinositol 3-kinase/Akt kinase pathway
3309	Gene|Pathway	thyroid hormone synthesis
5337	Gene|Pathway	TSHR signaling
598	Gene|Pathway	JAK/STAT3 pathways
2932	Gene|Pathway	IL-6/gp130/JAK signaling
7057	Gene|Pathway	TGFbeta transduction
1432	Gene|Pathway	TSHR signaling
1950	Gene|Gene	1956
1490	Gene|Pathway	caspase pathway
6772	Gene|Pathway	JAK/STAT3 pathways
5894	Gene|Pathway	CCL2 signaling
3565	Gene|Pathway	Notch1 signaling
64764	Gene|Pathway	thyroid hormone synthesis
5970	Gene|Pathway	RAS/MAPK signaling pathway
5595	Gene|Pathway	leptin-mediated PI3K/AKT signaling
896	Gene|Pathway	JAK/STAT3 pathways
673	Gene|Pathway	AKT-mTOR-p70(S6K) signaling
3091	Gene|Pathway	T3/TR signaling
3065	Gene|Gene	4851
4086	Gene|Pathway	TGFbeta transduction
3265	Gene|Pathway	RAS/MAPK signaling pathway
1432	Gene|Pathway	oxidative stress
836	Gene|Pathway	MAPK/ERK pathway
5979	Gene|Pathway	endocytosis
2932	Gene|Pathway	phosphatidylinositol 3-kinase/Akt kinase pathway
4087	Gene|Pathway	SMADs signaling
5604	Gene|Pathway	ERK activation
5290	Gene|Pathway	TSHR-induced G(q) signal transduction
5777	Gene|Pathway	JAK/STAT3 pathways
1977	Gene|Pathway	type I interferon
2064	Gene|Pathway	calcium signaling
207	Gene|Pathway	JAK/STAT3 pathways
9611	Gene|Pathway	adipogenesis
5728	Gene|Pathway	phosphatidylinositol 3-kinase/Akt kinase pathway
5909	Gene|Pathway	TSHR signaling
1647	Gene|Pathway	MAPK/ERK pathway
1437	Gene|Pathway	JAK/STAT3 pathways
5921	Gene|Pathway	RAS/MAPK signaling pathway
3458	Gene|Pathway	TGFbeta transduction
5296	Gene|Pathway	phosphatidylinositol 3-kinase/Akt kinase pathway
3554	Gene|Pathway	apoptosis
7270	Gene|Pathway	thyroid hormone synthesis
100506658	Gene|Pathway	tight junctions
3309	Gene|Pathway	thyroid hormone synthesis
10987	Gene|Gene	1027
2932	Gene|Pathway	Rho pathway
5979	Gene|Pathway	beta-catenin pathway
5058	Gene|Pathway	EGF receptor signaling
5595	Gene|Pathway	MAPK (ERK1/2) signaling pathway
3265	Gene|Pathway	tight junctions
6714	Gene|Pathway	angiogenesis
7124	Gene|Pathway	NF-kappaB pathway
5829	Gene|Pathway	FAK/PI3K/Akt signaling
4609	Gene|Pathway	apoptosis
598	Gene|Pathway	Ras/ERK1/2/ELK-1 pathway
9628	Gene|Pathway	tight junctions
5155	Gene|Pathway	angiogenesis
5155	Gene|Pathway	MAPK/ERK pathway
1499	Gene|Pathway	adipogenesis
Focal adhesion	Pathway|Gene	857
4513	Gene|Gene	7424
2688	Gene|Pathway	JAK/STAT3 pathways
5604	Gene|Pathway	MAPK/ERK pathway
1956	Gene|Pathway	RAS/MAPK signaling pathway
5894	Gene|Pathway	EGF receptor signaling
28996	Gene|Gene	3958
2778	Gene|Pathway	TSHR-induced G(q) signal transduction
3552	Gene|Gene	1437
6464	Gene|Pathway	MAPK (ERK1/2) signaling pathway
1026	Gene|Gene	595
1030	Gene|Pathway	G1 phase
4088	Gene|Pathway	TGFbeta transduction
7040	Gene|Pathway	TGFbeta transduction
9104	Gene|Pathway	apoptosis
112476	Gene|Gene	796
5170	Gene|Pathway	Ras/ERK1/2/ELK-1 pathway
7040	Gene|Pathway	adipogenesis
5296	Gene|Pathway	TSHR signaling
2309	Gene|Pathway	Akt/FOXO3a signaling
9655	Gene|Pathway	JAK/STAT3 pathways
6774	Gene|Pathway	CCL2 signaling
6772	Gene|Gene	5979
3479	Gene|Gene	7422
5594	Gene|Pathway	Ras/ERK1/2/ELK-1 pathway
3725	Gene|Pathway	AhR signaling
5293	Gene|Pathway	phosphatidylinositol 3-kinase/Akt kinase pathway
CaMKII pathways	Pathway|Gene	5594
phosphatidylinositol 3-kinase/Akt kinase pathway	Pathway|Gene	3845
beta-catenin pathway	Pathway|Gene	595
5595	Gene|Pathway	ERK activation
6794	Gene|Gene	595
7067	Gene|Pathway	T3/TR signaling
5604	Gene|Pathway	TSHR signaling
2549	Gene|Pathway	EGF receptor signaling
6794	Gene|Gene	598
943	Gene|Gene	3569
4914	Gene|Pathway	MAPK/ERK pathway
cyclic adenosine monophosphate (cAMP) cascade	Pathway|Pathway	MAPK/ERK pathway
6513	Gene|Pathway	T3/TR signaling
calcium signaling	Pathway|Gene	796
3479	Gene|Pathway	AKT-mTOR-p70(S6K) signaling
5909	Gene|Pathway	TSHR signaling
8061	Gene|Pathway	beta-catenin pathway
9611	Gene|Pathway	T3/TR signaling
5578	Gene|Pathway	thyroid hormone synthesis
207	Gene|Pathway	MAPK/ERK pathway
842	Gene|Pathway	MAPK/ERK pathway
22339	Gene|Pathway	angiogenesis
3565	Gene|Pathway	JAK/STAT3 pathways
5578	Gene|Pathway	NF-kappaB pathway
356	Gene|Pathway	MAPK/ERK pathway
5970	Gene|Pathway	MAPK/ERK pathway
phosphatidylinositol 3-kinase/Akt kinase pathway	Pathway|Gene	3429
3554	Gene|Pathway	MAPK/ERK pathway
2309	Gene|Pathway	Akt/FOXO3a signaling
7173	Gene|Pathway	JAK/STAT3 pathways
7046	Gene|Pathway	MAPK/ERK pathway
207	Gene|Pathway	tight junctions
3569	Gene|Gene	1401
1027	Gene|Pathway	DNA replication
Notch1 signaling	Pathway|Gene	5595
818	Gene|Gene	5894
5594	Gene|Pathway	TGFbeta transduction
6714	Gene|Pathway	TSHR signaling
38559	Gene|Gene	5979
84632	Gene|Gene	207
7124	Gene|Gene	3627
5604	Gene|Pathway	MAPK/ERK pathway
3590	Gene|Pathway	JAK/STAT3 pathways
5170	Gene|Pathway	Akt/FOXO3a signaling
3725	Gene|Pathway	Focal adhesion
10534	Gene|Pathway	cell cycle
1081	Gene|Pathway	thyroid hormone synthesis
3590	Gene|Gene	5726
356	Gene|Pathway	RAS/MAPK signaling pathway
8837	Gene|Pathway	apoptosis
207	Gene|Pathway	Focal adhesion
595	Gene|Gene	1029
3479	Gene|Gene	6464
3552	Gene|Pathway	NF-kappaB pathway
4803	Gene|Pathway	MAPK (ERK1/2) signaling pathway
3845	Gene|Pathway	MAPK/ERK pathway
5578	Gene|Pathway	protein kinase C (PKC) pathway
58	Gene|Pathway	activator protein-1 pathway
4233	Gene|Gene	2194
3552	Gene|Gene	7076
356	Gene|Pathway	MAPK/ERK pathway
2308	Gene|Pathway	IL-6/gp130/JAK signaling
6198	Gene|Pathway	IL-6/gp130/JAK signaling
4609	Gene|Pathway	beta-catenin pathway
238	Gene|Pathway	MAPK/ERK pathway
5594	Gene|Pathway	MAPK/ERK pathway
4609	Gene|Pathway	activator protein-1 pathway
1432	Gene|Pathway	RAS/MAPK signaling pathway
2099	Gene|Pathway	JAK/STAT3 pathways
54145	Gene|Pathway	cell cycle
steroid hormone	Pathway|Gene	24241
2309	Gene|Pathway	phosphatidylinositol 3-kinase/Akt kinase pathway
58	Gene|Pathway	caspase pathway
5604	Gene|Pathway	Ras/ERK1/2/ELK-1 pathway
5604	Gene|Gene	6528
5894	Gene|Pathway	RAS/MAPK signaling pathway
4312	Gene|Pathway	activator protein-1 pathway
5154	Gene|Pathway	phosphatidylinositol 3-kinase/Akt kinase pathway
1509	Gene|Pathway	thyroid hormone synthesis
2308	Gene|Pathway	AKT-mTOR-p70(S6K) signaling
5595	Gene|Pathway	TSHR-induced G(q) signal transduction
5894	Gene|Pathway	MAPK/ERK pathway
7253	Gene|Gene	54386
2641	Gene|Pathway	TSHR-induced G(q) signal transduction
5728	Gene|Pathway	EGF receptor signaling
5728	Gene|Gene	7180
8660	Gene|Pathway	phosphatidylinositol 3-kinase/Akt kinase pathway
5290	Gene|Pathway	JAK/STAT3 pathways
4088	Gene|Pathway	SMADs signaling
356	Gene|Pathway	caspase pathway
4609	Gene|Pathway	JAK/STAT3 pathways
3458	Gene|Pathway	JAK/STAT3 pathways
207	Gene|Pathway	EGF receptor signaling
5728	Gene|Pathway	AKT-mTOR-p70(S6K) signaling
6774	Gene|Pathway	JAK/STAT3 pathways
2309	Gene|Pathway	phosphatidylinositol 3-kinase/Akt kinase pathway
9612	Gene|Gene	9611
eukaryotic translation initiation	Pathway|Gene	1977
7038	Gene|Gene	796
207	Gene|Pathway	TSHR signaling
7294	Gene|Pathway	epidermal growth factor receptor 1 signaling
2549	Gene|Pathway	leptin-mediated PI3K/AKT signaling
5293	Gene|Pathway	epidermal growth factor receptor 1 signaling
apoptosis	Pathway|Gene	842
1950	Gene|Gene	7018
10253	Gene|Pathway	JAK/STAT3 pathways
7849	Gene|Pathway	TSHR signaling
7076	Gene|Pathway	JAK/STAT3 pathways
2246	Gene|Pathway	Hippo tumor suppressor pathway
4780	Gene|Pathway	oxidative stress
595	Gene|Pathway	beta-catenin pathway
2688	Gene|Pathway	Akt/FOXO3a signaling
4893	Gene|Pathway	insulin/phosphoinositide-3-kinase (PI3K) signaling pathway in TSH-
7173	Gene|Pathway	JAK/STAT3 pathways
5155	Gene|Pathway	MAPK/ERK pathway
4318	Gene|Pathway	activator protein-1 pathway
4609	Gene|Pathway	activator protein-1 pathway
3265	Gene|Pathway	apoptosis
2778	Gene|Pathway	cyclic adenosine monophosphate (cAMP) cascade
3716	Gene|Gene	56717
207	Gene|Pathway	TSHR-induced G(q) signal transduction
331	Gene|Pathway	apoptosis
2778	Gene|Pathway	thyroid hormone synthesis
4087	Gene|Pathway	Hippo tumor suppressor pathway
2549	Gene|Pathway	phosphatidylinositol 3-kinase/Akt kinase pathway
3725	Gene|Pathway	altered Wnt signaling
25802	Gene|Gene	1014
196	Gene|Gene	9612
2932	Gene|Pathway	phosphatidylinositol 3-kinase/Akt kinase pathway
Rho pathway	Pathway|Gene	10534
2246	Gene|Pathway	MAPK/ERK pathway
T3/TR signaling	Pathway|Gene	9338
6098	Gene|Pathway	MAPK/ERK pathway
7291	Gene|Pathway	EGF receptor signaling
7157	Gene|Gene	94241
1432	Gene|Pathway	TSHR-induced G(q) signal transduction
1869	Gene|Pathway	EGF receptor signaling
1027	Gene|Pathway	TSHR-induced G(q) signal transduction
MAPK/ERK pathway	Pathway|Pathway	Notch1 signaling
5058	Gene|Pathway	epidermal growth factor receptor 1 signaling
5979	Gene|Gene	5706
3397	Gene|Pathway	Hippo tumor suppressor pathway
3458	Gene|Gene	8743
5894	Gene|Pathway	TSHR-induced G(q) signal transduction
3845	Gene|Pathway	EGF receptor signaling
CaMKII pathways	Pathway|Gene	1499
G1 phase	Pathway|Pathway	cell cycle
TSHR signaling	Pathway|Gene	54331
207	Gene|Pathway	phosphatidylinositol 3-kinase/Akt kinase pathway
5290	Gene|Pathway	CCL2 signaling
5562	Gene|Pathway	insulin/phosphoinositide-3-kinase (PI3K) signaling pathway in TSH-
207	Gene|Gene	2309
5604	Gene|Pathway	EGF receptor signaling
4893	Gene|Pathway	MAPK/ERK pathway
5293	Gene|Pathway	apoptosis
3400	Gene|Pathway	TGFbeta transduction
25569	Gene|Gene	24683
598	Gene|Pathway	JAK/STAT3 pathways
3725	Gene|Pathway	TSHR-induced G(q) signal transduction
842	Gene|Pathway	Akt/FOXO3a signaling
3953	Gene|Pathway	JAK/STAT3 pathways
834	Gene|Pathway	MAPK/ERK pathway
3716	Gene|Pathway	type I interferon
10525	Gene|Pathway	apoptosis
1026	Gene|Pathway	leptin-mediated PI3K/AKT signaling
54206	Gene|Gene	6714
598	Gene|Pathway	JAK/STAT3 pathways
54205	Gene|Pathway	apoptosis
10587	Gene|Gene	1499
941	Gene|Pathway	phosphatidylinositol 3-kinase/Akt kinase pathway
3880	Gene|Gene	5979
3458	Gene|Gene	7173
3586	Gene|Gene	598
5894	Gene|Pathway	apoptosis
10135	Gene|Pathway	adipogenesis
861	Gene|Pathway	SMADs signaling
apoptosis	Pathway|Pathway	NF-kappaB pathway
7253	Gene|Pathway	TSHR signaling
2776	Gene|Pathway	TSHR-induced G(q) signal transduction
6788	Gene|Pathway	MAPK/ERK pathway
3065	Gene|Gene	8841
1499	Gene|Pathway	Hippo tumor suppressor pathway
2778	Gene|Pathway	TSHR signaling
3569	Gene|Gene	3976
4792	Gene|Pathway	AKT-mTOR-p70(S6K) signaling
1786	Gene|Gene	3953
1499	Gene|Pathway	tight junctions
8651	Gene|Pathway	insulin/phosphoinositide-3-kinase (PI3K) signaling pathway in TSH-
1385	Gene|Pathway	SMADs signaling
673	Gene|Pathway	MAPK/ERK pathway
896	Gene|Pathway	JAK/STAT3 pathways
2335	Gene|Gene	4435
3458	Gene|Gene	578
9076	Gene|Pathway	tight junctions
5900	Gene|Pathway	TSHR-induced G(q) signal transduction
4171	Gene|Pathway	cell cycle
4513	Gene|Pathway	JAK/STAT3 pathways
5795	Gene|Gene	10519
5290	Gene|Pathway	AKT-mTOR-p70(S6K) signaling
7270	Gene|Pathway	TSHR-induced G(q) signal transduction
5170	Gene|Pathway	T3/TR signaling
58	Gene|Pathway	FAK/PI3K/Akt signaling
3265	Gene|Pathway	T3/TR signaling
842	Gene|Pathway	FAK/PI3K/Akt signaling
6464	Gene|Pathway	epidermal growth factor receptor 1 signaling
4790	Gene|Pathway	MAPK/ERK pathway
3716	Gene|Pathway	JAK/STAT3 pathways
6774	Gene|Pathway	JAK/STAT3 pathways
5970	Gene|Pathway	epidermal growth factor receptor 1 signaling
3569	Gene|Pathway	JAK/STAT3 pathways
207	Gene|Pathway	insulin/phosphoinositide-3-kinase (PI3K) signaling pathway in TSH-
3958	Gene|Pathway	apoptosis
1432	Gene|Pathway	JAK/STAT3 pathways
23373	Gene|Pathway	activator protein-1 pathway
5604	Gene|Pathway	leptin-mediated PI3K/AKT signaling
7157	Gene|Pathway	activator protein-1 pathway
5293	Gene|Pathway	JAK/STAT3 pathways
2309	Gene|Pathway	IL-6/gp130/JAK signaling
9734	Gene|Pathway	apoptosis
4609	Gene|Pathway	MAPK/ERK pathway
19271	Gene|Gene	19206
3265	Gene|Pathway	MAPK/ERK pathway
595	Gene|Pathway	beta-catenin pathway
595	Gene|Pathway	beta-catenin pathway
109880	Gene|Pathway	MAPK/ERK pathway
7040	Gene|Pathway	Hippo tumor suppressor pathway
7157	Gene|Pathway	activator protein-1 pathway
20848	Gene|Gene	19713
3479	Gene|Pathway	DARPP-32
7291	Gene|Pathway	JAK/STAT3 pathways
64689	Gene|Gene	4790
943	Gene|Gene	3570
8061	Gene|Pathway	activator protein-1 pathway
207	Gene|Pathway	altered Wnt signaling
6778	Gene|Pathway	JAK/STAT3 pathways
4893	Gene|Pathway	RAS/MAPK signaling pathway
4790	Gene|Pathway	apoptosis
5728	Gene|Gene	5979
3791	Gene|Gene	1956
7430	Gene|Pathway	Rho pathway
1027	Gene|Pathway	activator protein-1 pathway
4193	Gene|Pathway	cell cycle
5562	Gene|Pathway	leptin-mediated PI3K/AKT signaling
64321	Gene|Pathway	beta-catenin pathway
4790	Gene|Gene	3934
3091	Gene|Pathway	angiogenesis
22059	Gene|Pathway	apoptosis
3725	Gene|Pathway	beta-catenin pathway
8458	Gene|Pathway	TSHR-induced G(q) signal transduction
7879	Gene|Pathway	endocytosis
MAPK/ERK pathway	Pathway|Gene	6774
9021	Gene|Pathway	JAK/STAT3 pathways
5894	Gene|Pathway	T3/TR signaling
1499	Gene|Pathway	altered Wnt signaling
5337	Gene|Pathway	Rho pathway
6714	Gene|Pathway	Rho pathway
6353	Gene|Gene	3569
2778	Gene|Pathway	thyroid hormone synthesis
81806	Gene|Gene	81641
1647	Gene|Pathway	MAPK/ERK pathway
3952	Gene|Pathway	apoptosis
581	Gene|Pathway	DNA damage response
5170	Gene|Pathway	insulin/phosphoinositide-3-kinase (PI3K) signaling pathway in TSH-
4893	Gene|Pathway	MAPK/ERK pathway
2099	Gene|Pathway	T3/TR signaling
2549	Gene|Pathway	phosphatidylinositol 3-kinase/Akt kinase pathway
6774	Gene|Gene	595
4233	Gene|Pathway	epidermal growth factor receptor 1 signaling
3570	Gene|Gene	6774
6794	Gene|Pathway	epidermal growth factor receptor 1 signaling
10987	Gene|Gene	10534
4851	Gene|Pathway	Notch1 signaling
3265	Gene|Gene	5979
1499	Gene|Pathway	beta-catenin pathway
5728	Gene|Pathway	phosphatidylinositol 3-kinase/Akt kinase pathway
5293	Gene|Pathway	insulin/phosphoinositide-3-kinase (PI3K) signaling pathway in TSH-
5578	Gene|Pathway	MAPK/ERK pathway
1956	Gene|Pathway	phosphatidylinositol 3-kinase/Akt kinase pathway
5894	Gene|Pathway	Focal adhesion
5290	Gene|Pathway	JAK/STAT3 pathways
5909	Gene|Pathway	TSHR-induced G(q) signal transduction
64321	Gene|Pathway	altered Wnt signaling
941	Gene|Pathway	phosphatidylinositol 3-kinase/Akt kinase pathway
84441	Gene|Pathway	Notch1 signaling
836	Gene|Pathway	MAPK/ERK pathway
120892	Gene|Pathway	RAS/MAPK signaling pathway
3480	Gene|Pathway	TSHR signaling
1385	Gene|Pathway	type I interferon
6774	Gene|Pathway	MAPK (ERK1/2) signaling pathway
3569	Gene|Gene	7276
2308	Gene|Pathway	EGF receptor signaling
118471	Gene|Gene	5329
4792	Gene|Pathway	leptin-mediated PI3K/AKT signaling
7040	Gene|Pathway	apoptosis
3976	Gene|Gene	1869
5296	Gene|Pathway	phosphatidylinositol 3-kinase/Akt kinase pathway
7124	Gene|Gene	3383
100506658	Gene|Gene	7270
7157	Gene|Pathway	pRB pathway
4089	Gene|Pathway	Hippo tumor suppressor pathway
4217	Gene|Gene	5052
842	Gene|Pathway	RAS/MAPK signaling pathway
19206	Gene|Gene	21682
207	Gene|Pathway	phosphatidylinositol 3-kinase/Akt kinase pathway
355	Gene|Pathway	MAPK/ERK pathway
64292	Gene|Gene	8031
3398	Gene|Pathway	TGFbeta transduction
3586	Gene|Pathway	activator protein-1 pathway
896	Gene|Pathway	altered Wnt signaling
860	Gene|Pathway	SMADs signaling
3265	Gene|Pathway	MAPK (ERK1/2) signaling pathway
4217	Gene|Pathway	MAPK/ERK pathway
4092	Gene|Pathway	TGFbeta transduction
7852	Gene|Pathway	endocytosis
1649	Gene|Pathway	MAPK/ERK pathway
5170	Gene|Pathway	Akt/FOXO3a signaling
7124	Gene|Gene	4261
1385	Gene|Pathway	EGF receptor signaling
proteasome	Pathway|Gene	1027
2308	Gene|Pathway	phosphatidylinositol 3-kinase/Akt kinase pathway
eukaryotic translation initiation	Pathway|Gene	1965
1950	Gene|Pathway	MAPK/ERK pathway
6714	Gene|Pathway	EGF receptor signaling
595	Gene|Pathway	JAK/STAT3 pathways
5747	Gene|Pathway	EGF receptor signaling
5104	Gene|Gene	5727
6927	Gene|Pathway	adipogenesis
6591	Gene|Pathway	Hippo tumor suppressor pathway
2776	Gene|Pathway	TSHR signaling
angiogenesis	Pathway|Gene	22059
9770	Gene|Pathway	apoptosis
5170	Gene|Pathway	TSHR signaling
818	Gene|Pathway	MAPK (ERK1/2) signaling pathway
1027	Gene|Pathway	TSHR signaling
angiogenesis	Pathway|Gene	22341
5291	Gene|Gene	1027
10892	Gene|Gene	4283
5290	Gene|Pathway	apoptosis
5562	Gene|Pathway	epidermal growth factor receptor 1 signaling
3554	Gene|Pathway	RAS/MAPK signaling pathway
1499	Gene|Pathway	beta-catenin pathway
2776	Gene|Pathway	thyroid hormone synthesis
3265	Gene|Pathway	TSHR-induced G(q) signal transduction
3479	Gene|Pathway	DNA replication
468	Gene|Pathway	MAPK/ERK pathway
24247	Gene|Gene	24241
5290	Gene|Pathway	phosphatidylinositol 3-kinase/Akt kinase pathway
2099	Gene|Pathway	JAK/STAT3 pathways
8458	Gene|Pathway	TSHR signaling
3716	Gene|Pathway	JAK/STAT3 pathways
2064	Gene|Gene	6714
1385	Gene|Pathway	CaMKII pathways
1432	Gene|Pathway	MAPK/ERK pathway
2729	Gene|Pathway	apoptosis
3162	Gene|Pathway	oxidative stress
2944	Gene|Pathway	estrogen metabolism
5617	Gene|Pathway	JAK/STAT3 pathways
5172	Gene|Pathway	thyroid hormone synthesis
5163	Gene|Pathway	IL-6/gp130/JAK signaling
896	Gene|Pathway	beta-catenin pathway
5111	Gene|Pathway	EGF receptor signaling
2099	Gene|Gene	2100
3627	Gene|Pathway	CCL2 signaling
4088	Gene|Pathway	TGFbeta transduction
5829	Gene|Pathway	epidermal growth factor receptor 1 signaling
3458	Gene|Gene	112476
595	Gene|Pathway	Focal adhesion
842	Gene|Pathway	phosphatidylinositol 3-kinase/Akt kinase pathway
4513	Gene|Pathway	JAK/STAT3 pathways
7157	Gene|Gene	7040
1026	Gene|Pathway	pRB pathway
5293	Gene|Pathway	JAK/STAT3 pathways
7173	Gene|Pathway	JAK/STAT3 pathways
8651	Gene|Pathway	JAK/STAT3 pathways
3480	Gene|Pathway	Focal adhesion
4790	Gene|Pathway	oxidative stress
27121	Gene|Pathway	beta-catenin pathway
3265	Gene|Pathway	MAPK (ERK1/2) signaling pathway
5170	Gene|Pathway	TSHR-induced G(q) signal transduction
3725	Gene|Pathway	activator protein-1 pathway
3569	Gene|Gene	290
5925	Gene|Pathway	S phase
5329	Gene|Gene	7448
1026	Gene|Pathway	DNA damage response
842	Gene|Pathway	phosphatidylinositol 3-kinase/Akt kinase pathway
18510	Gene|Gene	12556
356	Gene|Pathway	Akt/FOXO3a signaling
4914	Gene|Pathway	MAPK/ERK pathway
8031	Gene|Pathway	DNA synthesis
5594	Gene|Pathway	RAS/MAPK signaling pathway
3725	Gene|Pathway	MAPK/ERK pathway
6868	Gene|Pathway	ADAM17/TACE-dependent pathway
5595	Gene|Pathway	TGFbeta transduction
1026	Gene|Pathway	cell cycle
5604	Gene|Pathway	MAPK/ERK pathway
8720	Gene|Gene	5595
8720	Gene|Gene	5594
3725	Gene|Pathway	EGF receptor signaling
5468	Gene|Gene	7849
5747	Gene|Pathway	JAK/STAT3 pathways
1026	Gene|Pathway	G1 phase
7080	Gene|Gene	2304
3845	Gene|Pathway	epidermal growth factor receptor 1 signaling
6863	Gene|Gene	596
5747	Gene|Pathway	leptin-mediated PI3K/AKT signaling
1950	Gene|Gene	4318
356	Gene|Pathway	MAPK/ERK pathway
5595	Gene|Pathway	cell cycle
5328	Gene|Pathway	altered Wnt signaling
5155	Gene|Pathway	FAK/PI3K/Akt signaling
5979	Gene|Gene	4914
5594	Gene|Pathway	FAK/PI3K/Akt signaling
7200	Gene|Gene	5617
2308	Gene|Pathway	phosphatidylinositol 3-kinase/Akt kinase pathway
5291	Gene|Pathway	apoptosis
5170	Gene|Pathway	Focal adhesion
595	Gene|Gene	5594
595	Gene|Gene	5595
6387	Gene|Pathway	cyclic adenosine monophosphate (cAMP) cascade
7514	Gene|Pathway	M phase
595	Gene|Pathway	altered Wnt signaling
1026	Gene|Pathway	AhR signaling
4790	Gene|Pathway	epidermal growth factor receptor 1 signaling
1893	Gene|Gene	11095
1432	Gene|Pathway	JAK/STAT3 pathways
3576	Gene|Pathway	activator protein-1 pathway
5293	Gene|Pathway	JAK/STAT3 pathways
6019	Gene|Gene	7079
5594	Gene|Pathway	MAPK/ERK pathway
4609	Gene|Pathway	T3/TR signaling
5595	Gene|Pathway	MAPK/ERK pathway
5900	Gene|Pathway	EGF receptor signaling
5909	Gene|Pathway	TSHR signaling
3791	Gene|Pathway	Focal adhesion
25569	Gene|Gene	7270
6019	Gene|Gene	7077
6019	Gene|Gene	7076
5747	Gene|Pathway	JAK/STAT3 pathways
6772	Gene|Pathway	JAK/STAT3 pathways
3480	Gene|Gene	207
3553	Gene|Pathway	MAPK/ERK pathway
6275	Gene|Gene	7422
207	Gene|Pathway	MAPK/ERK pathway
595	Gene|Pathway	T3/TR signaling
1649	Gene|Gene	3309
4888	Gene|Gene	53373
apoptosis	Pathway|Gene	4609
5170	Gene|Pathway	T3/TR signaling
207	Gene|Pathway	AKT-mTOR-p70(S6K) signaling
3479	Gene|Pathway	adipogenesis
54206	Gene|Gene	2064
836	Gene|Pathway	caspase pathway
7124	Gene|Pathway	TGFbeta transduction
330	Gene|Pathway	Focal adhesion
355	Gene|Pathway	NF-kappaB pathway
1385	Gene|Pathway	TSHR signaling
5291	Gene|Pathway	epidermal growth factor receptor 1 signaling
4914	Gene|Pathway	apoptosis
1029	Gene|Pathway	apoptosis
78975	Gene|Gene	29483
207	Gene|Pathway	Ras/ERK1/2/ELK-1 pathway
5170	Gene|Pathway	TSHR signaling
595	Gene|Pathway	cell cycle
5291	Gene|Pathway	phosphatidylinositol 3-kinase/Akt kinase pathway
5970	Gene|Pathway	apoptosis
7040	Gene|Pathway	activator protein-1 pathway
5979	Gene|Gene	8660
2688	Gene|Pathway	JAK/STAT3 pathways
3480	Gene|Pathway	leptin-mediated PI3K/AKT signaling
1969	Gene|Gene	207
2549	Gene|Pathway	insulin/phosphoinositide-3-kinase (PI3K) signaling pathway in TSH-
1958	Gene|Pathway	TSHR-induced G(q) signal transduction
4609	Gene|Pathway	Ras/ERK1/2/ELK-1 pathway
5594	Gene|Pathway	MAPK/ERK pathway
5296	Gene|Pathway	Notch1 signaling
238	Gene|Gene	207
836	Gene|Gene	54205
6750	Gene|Gene	995
5728	Gene|Pathway	FAK/PI3K/Akt signaling
1081	Gene|Pathway	TSHR-induced G(q) signal transduction
5595	Gene|Pathway	TSHR signaling
1950	Gene|Pathway	leptin-mediated PI3K/AKT signaling
2520	Gene|Pathway	TSHR-induced G(q) signal transduction
4609	Gene|Pathway	beta-catenin pathway
384	Gene|Gene	27065
207	Gene|Pathway	JAK/STAT3 pathways
8061	Gene|Pathway	activator protein-1 pathway
1432	Gene|Pathway	epidermal growth factor receptor 1 signaling
6198	Gene|Pathway	TSHR signaling
5906	Gene|Pathway	TSHR-induced G(q) signal transduction
7270	Gene|Pathway	TSHR-induced G(q) signal transduction
207	Gene|Pathway	JAK/STAT3 pathways
7157	Gene|Gene	9338
2932	Gene|Pathway	beta-catenin pathway
3479	Gene|Pathway	apoptosis
7157	Gene|Gene	26471
1027	Gene|Pathway	Rb-E2F signaling pathway
6198	Gene|Pathway	TSHR signaling
1026	Gene|Gene	1029
3586	Gene|Pathway	JAK/STAT3 pathways
3309	Gene|Pathway	MAPK/ERK pathway
1026	Gene|Pathway	FAK/PI3K/Akt signaling
7173	Gene|Pathway	thyroid hormone synthesis
3265	Gene|Pathway	MAPK/ERK pathway
841	Gene|Pathway	caspase pathway
2064	Gene|Pathway	Focal adhesion
3458	Gene|Gene	4792
7038	Gene|Pathway	thyroid hormone synthesis
5617	Gene|Pathway	JAK/STAT3 pathways
896	Gene|Gene	10671
4089	Gene|Pathway	TGFbeta transduction
4803	Gene|Pathway	DNA synthesis
574447	Gene|Pathway	apoptosis
3569	Gene|Gene	3552
4088	Gene|Pathway	beta-catenin pathway
3845	Gene|Pathway	EGF receptor signaling
4792	Gene|Pathway	Akt/FOXO3a signaling
3458	Gene|Gene	356
5925	Gene|Pathway	G1 phase
246097	Gene|Pathway	apoptosis
673	Gene|Pathway	epidermal growth factor receptor 1 signaling
8743	Gene|Pathway	apoptosis
1017	Gene|Pathway	AKT-mTOR-p70(S6K) signaling
1950	Gene|Pathway	JAK/STAT3 pathways
9612	Gene|Pathway	Notch1 signaling
4914	Gene|Pathway	MAPK/ERK pathway
5595	Gene|Pathway	TGFbeta transduction
1543	Gene|Gene	9446
6667	Gene|Pathway	JAK/STAT3 pathways
4780	Gene|Pathway	AhR signaling
2776	Gene|Pathway	leptin-mediated PI3K/AKT signaling
5578	Gene|Pathway	AKT-mTOR-p70(S6K) signaling
3458	Gene|Pathway	proteasome
6714	Gene|Pathway	Rho pathway
2321	Gene|Gene	3791
1869	Gene|Pathway	Rb-E2F signaling pathway
5296	Gene|Pathway	leptin-mediated PI3K/AKT signaling
596	Gene|Pathway	epidermal growth factor receptor 1 signaling
5894	Gene|Pathway	Oxidative phosphorylation
21834	Gene|Gene	387164
3553	Gene|Gene	6774
3265	Gene|Gene	3976
2064	Gene|Pathway	EGF receptor signaling
8743	Gene|Pathway	caspase pathway
2099	Gene|Pathway	JAK/STAT3 pathways
596	Gene|Pathway	caspase pathway
3553	Gene|Pathway	JAK/STAT3 pathways
1499	Gene|Pathway	activator protein-1 pathway
1543	Gene|Pathway	AhR signaling
2776	Gene|Pathway	protein kinase C (PKC) pathway
9021	Gene|Pathway	leptin-mediated PI3K/AKT signaling
4233	Gene|Gene	3082
3953	Gene|Pathway	leptin-mediated PI3K/AKT signaling
5154	Gene|Pathway	phosphatidylinositol 3-kinase/Akt kinase pathway
1029	Gene|Gene	595
890	Gene|Pathway	DNA replication
5290	Gene|Pathway	TSHR signaling
1950	Gene|Pathway	JAK/STAT3 pathways
1950	Gene|Gene	7076
TSHR signaling	Pathway|Gene	8859
5728	Gene|Pathway	phosphatidylinositol 3-kinase/Akt kinase pathway
7124	Gene|Gene	7076
phosphatidylinositol 3-kinase/Akt kinase pathway	Pathway|Gene	3586
3169	Gene|Gene	10519
1440	Gene|Pathway	JAK/STAT3 pathways
5979	Gene|Gene	207
1437	Gene|Pathway	JAK/STAT3 pathways
CaSR-stimulated signaling	Pathway|Gene	24241
8554	Gene|Pathway	JAK/STAT3 pathways
6403	Gene|Gene	1893
2064	Gene|Pathway	IL-6/gp130/JAK signaling
2335	Gene|Gene	3880
5595	Gene|Pathway	T3/TR signaling
6387	Gene|Pathway	protein kinase C (PKC) pathway
3265	Gene|Pathway	CCL2 signaling
5728	Gene|Gene	7076
27121	Gene|Pathway	beta-catenin pathway
5155	Gene|Pathway	leptin-mediated PI3K/AKT signaling
7474	Gene|Pathway	beta-catenin pathway
5594	Gene|Pathway	angiogenesis
407014	Gene|Pathway	M phase
3725	Gene|Pathway	Rho pathway
818	Gene|Pathway	calcium signaling
5290	Gene|Pathway	phosphatidylinositol 3-kinase/Akt kinase pathway
7173	Gene|Pathway	JAK/STAT3 pathways
120892	Gene|Gene	56717
2308	Gene|Pathway	T3/TR signaling
6752	Gene|Gene	796
apoptosis	Pathway|Gene	596
7040	Gene|Gene	3429
64689	Gene|Pathway	cell cycle
apoptosis	Pathway|Gene	598
5777	Gene|Gene	5979
7849	Gene|Gene	596
9612	Gene|Pathway	AhR signaling
1017	Gene|Pathway	cell cycle
5906	Gene|Pathway	Focal adhesion
6714	Gene|Pathway	Notch1 signaling
84632	Gene|Pathway	epidermal growth factor receptor 1 signaling
5578	Gene|Pathway	thyroid hormone synthesis
4089	Gene|Pathway	TGFbeta transduction
842	Gene|Gene	54205
5604	Gene|Pathway	RAS/MAPK signaling pathway
7040	Gene|Pathway	MAPK/ERK pathway
5595	Gene|Pathway	MAPK/ERK pathway
6667	Gene|Pathway	activator protein-1 pathway
3553	Gene|Gene	3383
5909	Gene|Pathway	Focal adhesion
7173	Gene|Pathway	JAK/STAT3 pathways
842	Gene|Pathway	phosphatidylinositol 3-kinase/Akt kinase pathway
4609	Gene|Pathway	Notch1 signaling
3791	Gene|Pathway	endocytosis
6772	Gene|Pathway	type I interferon
114486	Gene|Gene	8031
1543	Gene|Pathway	benzo(a)pyrene
2729	Gene|Pathway	oxidative stress
6198	Gene|Pathway	epidermal growth factor receptor 1 signaling
8660	Gene|Pathway	phosphatidylinositol 3-kinase/Akt kinase pathway
5290	Gene|Pathway	phosphatidylinositol 3-kinase/Akt kinase pathway
5925	Gene|Pathway	M phase
7270	Gene|Pathway	TSHR signaling
3480	Gene|Pathway	apoptosis
5467	Gene|Pathway	beta-catenin pathway
2776	Gene|Pathway	calcium signaling
altered Wnt signaling	Pathway|Pathway	beta-catenin pathway
6774	Gene|Pathway	JAK/STAT3 pathways
5170	Gene|Pathway	epidermal growth factor receptor 1 signaling
8651	Gene|Gene	6778
7514	Gene|Pathway	NF-kappaB pathway
7422	Gene|Gene	5595
7422	Gene|Gene	5594
8651	Gene|Gene	6774
7879	Gene|Pathway	thyroid hormone synthesis
5337	Gene|Pathway	endocytosis
6774	Gene|Pathway	JAK/STAT3 pathways
796	Gene|Gene	2688
2688	Gene|Pathway	JAK/STAT3 pathways
6774	Gene|Pathway	TSHR signaling
3265	Gene|Pathway	insulin/phosphoinositide-3-kinase (PI3K) signaling pathway in TSH-
9021	Gene|Pathway	JAK/STAT3 pathways
5979	Gene|Pathway	Akt/FOXO3a signaling
5970	Gene|Pathway	Akt/FOXO3a signaling
1956	Gene|Pathway	MAPK/ERK pathway
7270	Gene|Pathway	tight junctions
4193	Gene|Pathway	endocytosis
2308	Gene|Pathway	EGF receptor signaling
3065	Gene|Pathway	T3/TR signaling
5909	Gene|Pathway	TSHR-induced G(q) signal transduction
5296	Gene|Gene	8660
5290	Gene|Pathway	phosphatidylinositol 3-kinase/Akt kinase pathway
2309	Gene|Pathway	FAK/PI3K/Akt signaling
5604	Gene|Pathway	epidermal growth factor receptor 1 signaling
355	Gene|Gene	4790
2932	Gene|Pathway	phosphatidylinositol 3-kinase/Akt kinase pathway
6387	Gene|Pathway	cyclic adenosine monophosphate (cAMP) cascade
6788	Gene|Pathway	MAPK/ERK pathway
3845	Gene|Pathway	T3/TR signaling
6667	Gene|Pathway	JAK/STAT3 pathways
3952	Gene|Gene	2048
apoptosis	Pathway|Gene	10519
595	Gene|Gene	1026
331	Gene|Pathway	Focal adhesion
2050	Gene|Gene	5747
3845	Gene|Pathway	AKT-mTOR-p70(S6K) signaling
1958	Gene|Pathway	TSHR signaling
4609	Gene|Pathway	cell cycle
4846	Gene|Pathway	JAK/STAT3 pathways
285	Gene|Gene	7422
7431	Gene|Pathway	caspase pathway
5296	Gene|Pathway	TSHR-induced G(q) signal transduction
207	Gene|Pathway	Akt/FOXO3a signaling
5290	Gene|Pathway	Ras/ERK1/2/ELK-1 pathway
5925	Gene|Pathway	TSHR signaling
5562	Gene|Pathway	JAK/STAT3 pathways
4088	Gene|Pathway	altered Wnt signaling
4792	Gene|Pathway	CCL2 signaling
7076	Gene|Pathway	JAK/STAT3 pathways
1950	Gene|Pathway	DNA synthesis
818	Gene|Pathway	beta-catenin pathway
1647	Gene|Pathway	MAPK/ERK pathway
5604	Gene|Pathway	TSHR signaling
1543	Gene|Gene	2944
558	Gene|Pathway	epidermal growth factor receptor 1 signaling
apoptosis	Pathway|Gene	8837
171369	Gene|Pathway	apoptosis
5928	Gene|Pathway	cell cycle
836	Gene|Pathway	RAS/MAPK signaling pathway
cyclic adenosine monophosphate (cAMP) cascade	Pathway|Gene	796
8660	Gene|Pathway	epidermal growth factor receptor 1 signaling
4790	Gene|Pathway	Notch1 signaling
5595	Gene|Pathway	epidermal growth factor receptor 1 signaling
7057	Gene|Gene	5328
7270	Gene|Gene	7038
5170	Gene|Pathway	AKT-mTOR-p70(S6K) signaling
5894	Gene|Pathway	EGF receptor signaling
5111	Gene|Pathway	cell cycle
MAPK (ERK1/2) signaling pathway	Pathway|Gene	3845
842	Gene|Pathway	caspase pathway
2321	Gene|Pathway	endocytosis
5155	Gene|Pathway	phosphatidylinositol 3-kinase/Akt kinase pathway
673	Gene|Pathway	Rho pathway
6714	Gene|Pathway	MAPK (ERK1/2) signaling pathway
5170	Gene|Pathway	leptin-mediated PI3K/AKT signaling
4846	Gene|Pathway	JAK/STAT3 pathways
raf-1 activation	Pathway|Gene	56637
7040	Gene|Pathway	MAPK/ERK pathway
3976	Gene|Pathway	JAK/STAT3 pathways
8061	Gene|Pathway	beta-catenin pathway
3082	Gene|Pathway	Focal adhesion
329	Gene|Pathway	NF-kappaB pathway
857	Gene|Pathway	EGF receptor signaling
818	Gene|Gene	5594
3553	Gene|Pathway	MAPK/ERK pathway
4513	Gene|Pathway	JAK/STAT3 pathways
1869	Gene|Pathway	TSHR signaling
6774	Gene|Pathway	TSHR signaling
1385	Gene|Pathway	TSHR-induced G(q) signal transduction
5595	Gene|Pathway	Rho pathway
19206	Gene|Pathway	MAPK/ERK pathway
2309	Gene|Pathway	phosphatidylinositol 3-kinase/Akt kinase pathway
4088	Gene|Pathway	cell cycle
5467	Gene|Pathway	adipogenesis
Rb-E2F signaling pathway	Pathway|Pathway	cell cycle
5979	Gene|Gene	6364
1869	Gene|Pathway	pRB pathway
10892	Gene|Gene	2833
6772	Gene|Pathway	JAK/STAT3 pathways
6868	Gene|Pathway	epidermal growth factor receptor 1 signaling
5594	Gene|Pathway	MAPK (ERK1/2) signaling pathway
841	Gene|Pathway	MAPK/ERK pathway
1432	Gene|Pathway	Rho pathway
1081	Gene|Pathway	thyroid hormone synthesis
3480	Gene|Pathway	TSHR-induced G(q) signal transduction
2246	Gene|Gene	3479
818	Gene|Gene	801
2621	Gene|Gene	558
2308	Gene|Pathway	Akt/FOXO3a signaling
64096	Gene|Gene	5623
7157	Gene|Pathway	MAPK/ERK pathway
2246	Gene|Pathway	RAS/MAPK signaling pathway
999	Gene|Pathway	apoptosis
1956	Gene|Pathway	phosphatidylinositol 3-kinase/Akt kinase pathway
5595	Gene|Pathway	MAPK/ERK pathway
818	Gene|Pathway	beta-catenin pathway
1081	Gene|Pathway	TSHR-induced G(q) signal transduction
842	Gene|Pathway	DNA damage response
7039	Gene|Gene	3479
5900	Gene|Pathway	TSHR signaling
595	Gene|Pathway	activator protein-1 pathway
1027	Gene|Pathway	FAK/PI3K/Akt signaling
5617	Gene|Pathway	IL-6/gp130/JAK signaling
818	Gene|Pathway	DNA synthesis
896	Gene|Pathway	TSHR-induced G(q) signal transduction
3590	Gene|Pathway	JAK/STAT3 pathways
5594	Gene|Pathway	T3/TR signaling
7294	Gene|Pathway	Focal adhesion
5155	Gene|Pathway	phosphatidylinositol 3-kinase/Akt kinase pathway
4846	Gene|Pathway	calcium signaling
3952	Gene|Pathway	JAK/STAT3 pathways
5906	Gene|Pathway	MAPK/ERK pathway
5894	Gene|Pathway	MAPK (ERK1/2) signaling pathway
2324	Gene|Gene	7424
3265	Gene|Pathway	Rho pathway
4088	Gene|Gene	4089
5900	Gene|Pathway	TSHR signaling
5906	Gene|Pathway	TSHR signaling
9655	Gene|Pathway	JAK/STAT3 pathways
842	Gene|Pathway	Akt/FOXO3a signaling
142	Gene|Gene	6528
5979	Gene|Gene	64292
6667	Gene|Pathway	RAS/MAPK signaling pathway
5728	Gene|Pathway	activator protein-1 pathway
2099	Gene|Pathway	activator protein-1 pathway
5604	Gene|Pathway	TSHR signaling
2064	Gene|Pathway	leptin-mediated PI3K/AKT signaling
4088	Gene|Pathway	endocytosis
7077	Gene|Gene	7076
1649	Gene|Pathway	RAS/MAPK signaling pathway
6772	Gene|Pathway	TSHR signaling
DNA repair	Pathway|Pathway	apoptosis
7124	Gene|Gene	356
5290	Gene|Pathway	Rho pathway
5894	Gene|Pathway	insulin/phosphoinositide-3-kinase (PI3K) signaling pathway in TSH-
2308	Gene|Pathway	FAK/PI3K/Akt signaling
7200	Gene|Gene	2688
5979	Gene|Gene	960
468	Gene|Pathway	MAPK/ERK pathway
7046	Gene|Pathway	TGFbeta transduction
6794	Gene|Gene	7422
5979	Gene|Gene	2932
9021	Gene|Pathway	IL-6/gp130/JAK signaling
apoptosis	Pathway|Gene	7157
1027	Gene|Pathway	TSHR-induced G(q) signal transduction
4092	Gene|Pathway	TGFbeta transduction
407033	Gene|Pathway	M phase
5747	Gene|Pathway	JAK/STAT3 pathways
7422	Gene|Pathway	AKT-mTOR-p70(S6K) signaling
2335	Gene|Pathway	Focal adhesion
1017	Gene|Pathway	DNA replication
7046	Gene|Pathway	MAPK/ERK pathway
1950	Gene|Pathway	MAPK/ERK pathway
1027	Gene|Pathway	S phase
836	Gene|Pathway	apoptosis
6667	Gene|Pathway	TGFbeta transduction
5111	Gene|Pathway	DNA repair
3091	Gene|Pathway	adipogenesis
355	Gene|Pathway	adipogenesis
apoptosis	Pathway|Gene	581
54205	Gene|Pathway	caspase pathway
595	Gene|Pathway	Hippo tumor suppressor pathway
5296	Gene|Pathway	TSHR signaling
7157	Gene|Gene	351
5290	Gene|Pathway	Rho pathway
7040	Gene|Gene	100506658
5777	Gene|Pathway	JAK/STAT3 pathways
1950	Gene|Pathway	JAK/STAT3 pathways
2776	Gene|Pathway	thyroid hormone synthesis
5894	Gene|Pathway	Rho pathway
54739	Gene|Pathway	apoptosis
9612	Gene|Gene	2099
4609	Gene|Pathway	JAK/STAT3 pathways
apoptosis	Pathway|Pathway	cell cycle
4092	Gene|Pathway	TGFbeta transduction
7474	Gene|Pathway	beta-catenin pathway
5900	Gene|Pathway	epidermal growth factor receptor 1 signaling
8841	Gene|Pathway	T3/TR signaling
1026	Gene|Pathway	Notch1 signaling
1499	Gene|Pathway	tight junctions
5970	Gene|Pathway	Akt/FOXO3a signaling
8554	Gene|Pathway	type I interferon
19713	Gene|Pathway	MAPK/ERK pathway
4089	Gene|Pathway	beta-catenin pathway
10413	Gene|Pathway	Hippo tumor suppressor pathway
2309	Gene|Pathway	AKT-mTOR-p70(S6K) signaling
598	Gene|Pathway	JAK/STAT3 pathways
3265	Gene|Pathway	epidermal growth factor receptor 1 signaling
1499	Gene|Gene	595
2309	Gene|Pathway	phosphatidylinositol 3-kinase/Akt kinase pathway
9232	Gene|Pathway	M phase
2308	Gene|Pathway	leptin-mediated PI3K/AKT signaling
2776	Gene|Pathway	TSHR-induced G(q) signal transduction
1027	Gene|Pathway	Rho pathway
27121	Gene|Pathway	altered Wnt signaling
5347	Gene|Pathway	M phase
857	Gene|Pathway	EGF receptor signaling
5578	Gene|Pathway	M phase
1956	Gene|Gene	644079
4609	Gene|Pathway	MAPK (ERK1/2) signaling pathway
7849	Gene|Pathway	thyroid hormone synthesis
3398	Gene|Gene	3397
2064	Gene|Pathway	phosphatidylinositol 3-kinase/Akt kinase pathway
5594	Gene|Pathway	insulin/phosphoinositide-3-kinase (PI3K) signaling pathway in TSH-
proteasome	Pathway|Gene	1649
5997	Gene|Pathway	TSHR-induced G(q) signal transduction
2776	Gene|Pathway	TSHR signaling
3551	Gene|Pathway	MAPK/ERK pathway
3716	Gene|Pathway	IL-6/gp130/JAK signaling
3265	Gene|Pathway	raf-1 activation
3552	Gene|Pathway	MAPK/ERK pathway
10253	Gene|Pathway	JAK/STAT3 pathways
4087	Gene|Pathway	endocytosis
1385	Gene|Pathway	thyroid hormone synthesis
beta-catenin pathway	Pathway|Gene	1499
9370	Gene|Pathway	cell cycle
857	Gene|Pathway	endocytosis
4217	Gene|Pathway	MAPK/ERK pathway
5337	Gene|Pathway	Ras/ERK1/2/ELK-1 pathway
3553	Gene|Pathway	JAK/STAT3 pathways
17979	Gene|Gene	19192
28817	Gene|Gene	6528
801	Gene|Pathway	DARPP-32
1977	Gene|Pathway	eukaryotic translation initiation
6714	Gene|Pathway	epidermal growth factor receptor 1 signaling
5058	Gene|Pathway	Rho pathway
4089	Gene|Pathway	SMADs signaling
2246	Gene|Gene	7294
4893	Gene|Pathway	MAPK/ERK pathway
6239	Gene|Pathway	MAPK (ERK1/2) signaling pathway
6774	Gene|Pathway	EGF receptor signaling
857	Gene|Gene	10758
1956	Gene|Pathway	EGF receptor signaling
1437	Gene|Pathway	JAK/STAT3 pathways
3091	Gene|Pathway	Notch1 signaling
4092	Gene|Pathway	endocytosis
3397	Gene|Pathway	TGFbeta transduction
5594	Gene|Pathway	MAPK (ERK1/2) signaling pathway
S phase	Pathway|Gene	1029
10253	Gene|Pathway	EGF receptor signaling
3479	Gene|Gene	207
4846	Gene|Pathway	JAK/STAT3 pathways
2309	Gene|Pathway	Akt/FOXO3a signaling
27121	Gene|Pathway	beta-catenin pathway
insulin/phosphoinositide-3-kinase (PI3K) signaling pathway in TSH-	Pathway|Gene	114613
1543	Gene|Gene	2952
5728	Gene|Pathway	Rho pathway
1543	Gene|Gene	2950
887	Gene|Pathway	calcium signaling
4790	Gene|Pathway	NF-kappaB pathway
8458	Gene|Pathway	thyroid hormone synthesis
6778	Gene|Pathway	JAK/STAT3 pathways
471	Gene|Gene	6198
1649	Gene|Pathway	MAPK/ERK pathway
3552	Gene|Pathway	MAPK/ERK pathway
7040	Gene|Pathway	RAS/MAPK signaling pathway
7430	Gene|Gene	4478
6198	Gene|Pathway	EGF receptor signaling
7076	Gene|Pathway	IL-6/gp130/JAK signaling
3953	Gene|Pathway	JAK/STAT3 pathways
207	Gene|Pathway	MAPK/ERK pathway
5594	Gene|Pathway	MAPK (ERK1/2) signaling pathway
7157	Gene|Gene	5728
5728	Gene|Pathway	cell cycle
3479	Gene|Gene	331
3479	Gene|Gene	330
5291	Gene|Pathway	phosphatidylinositol 3-kinase/Akt kinase pathway
proteasome	Pathway|Gene	9532
proteasome	Pathway|Gene	9531
5594	Gene|Pathway	TGFbeta transduction
2064	Gene|Pathway	phosphatidylinositol 3-kinase/Akt kinase pathway
1437	Gene|Pathway	JAK/STAT3 pathways
1029	Gene|Gene	1026
11138	Gene|Pathway	cell cycle
208104	Gene|Gene	21834
2246	Gene|Pathway	phosphatidylinositol 3-kinase/Akt kinase pathway
3091	Gene|Pathway	Notch1 signaling
3265	Gene|Pathway	Focal adhesion
2099	Gene|Gene	7031
2688	Gene|Pathway	AKT-mTOR-p70(S6K) signaling
6774	Gene|Gene	598
5777	Gene|Pathway	JAK/STAT3 pathways
5291	Gene|Pathway	FAK/PI3K/Akt signaling
9249	Gene|Gene	6696
54206	Gene|Pathway	EGF receptor signaling
857	Gene|Pathway	Focal adhesion
1956	Gene|Pathway	MAPK/ERK pathway
6774	Gene|Pathway	Notch1 signaling
330	Gene|Pathway	apoptosis
6714	Gene|Pathway	Notch1 signaling
5906	Gene|Pathway	RAS/MAPK signaling pathway
6774	Gene|Pathway	Notch1 signaling
3630	Gene|Pathway	adipogenesis
842	Gene|Pathway	Ras/ERK1/2/ELK-1 pathway
5925	Gene|Pathway	TSHR signaling
1014	Gene|Gene	861
6528	Gene|Pathway	thyroid hormone synthesis
9021	Gene|Pathway	adipogenesis
5578	Gene|Pathway	Focal adhesion
6714	Gene|Gene	5747
1869	Gene|Pathway	G1 phase
5970	Gene|Pathway	MAPK/ERK pathway
6714	Gene|Pathway	AhR signaling
801	Gene|Pathway	SMADs signaling
JAK/STAT3 pathways	Pathway|Gene	5979
2064	Gene|Pathway	FAK/PI3K/Akt signaling
5894	Gene|Pathway	Rho pathway
3265	Gene|Pathway	TSHR signaling
apoptosis	Pathway|Gene	12367
5894	Gene|Pathway	TSHR signaling
5562	Gene|Pathway	JAK/STAT3 pathways
2833	Gene|Pathway	CCL2 signaling
818	Gene|Pathway	CaMKII pathways
7076	Gene|Pathway	Akt/FOXO3a signaling
3976	Gene|Pathway	JAK/STAT3 pathways
58	Gene|Pathway	Rho pathway
4193	Gene|Pathway	phosphatidylinositol 3-kinase/Akt kinase pathway
5979	Gene|Gene	6772
3845	Gene|Pathway	tight junctions
9021	Gene|Pathway	epidermal growth factor receptor 1 signaling
7010	Gene|Pathway	angiogenesis
Ras/ERK1/2/ELK-1 pathway	Pathway|Gene	5979
7046	Gene|Pathway	RAS/MAPK signaling pathway
4790	Gene|Gene	329
2246	Gene|Pathway	MAPK/ERK pathway
673	Gene|Pathway	TSHR signaling
5296	Gene|Pathway	apoptosis
5979	Gene|Gene	355
7067	Gene|Pathway	T3/TR signaling
841	Gene|Pathway	MAPK/ERK pathway
4609	Gene|Pathway	JAK/STAT3 pathways
3630	Gene|Gene	351
5058	Gene|Pathway	FAK/PI3K/Akt signaling
55811	Gene|Gene	2778
5163	Gene|Gene	207
5058	Gene|Pathway	MAPK/ERK pathway
7157	Gene|Gene	1647
596	Gene|Pathway	apoptosis
3265	Gene|Gene	6528
4803	Gene|Pathway	apoptosis
6714	Gene|Pathway	MAPK (ERK1/2) signaling pathway
5291	Gene|Pathway	JAK/STAT3 pathways
7040	Gene|Pathway	cell cycle
3265	Gene|Pathway	MAPK/ERK pathway
8651	Gene|Pathway	phosphatidylinositol 3-kinase/Akt kinase pathway
6035	Gene|Pathway	apoptosis
10587	Gene|Pathway	oxidative stress
protein kinase C (PKC) pathway	Pathway|Gene	3383
3479	Gene|Gene	841
5747	Gene|Pathway	FAK/PI3K/Akt signaling
5900	Gene|Pathway	Ras/ERK1/2/ELK-1 pathway
4803	Gene|Pathway	MAPK/ERK pathway
3169	Gene|Gene	10534
6275	Gene|Gene	4318
7124	Gene|Pathway	MAPK/ERK pathway
3480	Gene|Pathway	TSHR-induced G(q) signal transduction
2246	Gene|Pathway	insulin/phosphoinositide-3-kinase (PI3K) signaling pathway in TSH-
5170	Gene|Pathway	TSHR-induced G(q) signal transduction
3845	Gene|Pathway	RAS/MAPK signaling pathway
8458	Gene|Pathway	TSHR-induced G(q) signal transduction
8651	Gene|Pathway	JAK/STAT3 pathways
999	Gene|Pathway	cell cycle
5894	Gene|Pathway	Ras/ERK1/2/ELK-1 pathway
7124	Gene|Pathway	caspase pathway
phosphatidylinositol 3-kinase/Akt kinase pathway	Pathway|Gene	1027
1499	Gene|Gene	9076
1028	Gene|Gene	595
942	Gene|Pathway	phosphatidylinositol 3-kinase/Akt kinase pathway
8651	Gene|Pathway	JAK/STAT3 pathways
adipogenesis	Pathway|Gene	19016
4217	Gene|Pathway	MAPK/ERK pathway
3065	Gene|Pathway	T3/TR signaling
5170	Gene|Pathway	TSHR signaling
5726	Gene|Gene	4313
595	Gene|Pathway	FAK/PI3K/Akt signaling
2641	Gene|Gene	796
5578	Gene|Pathway	protein kinase C (PKC) pathway
842	Gene|Pathway	T3/TR signaling
355	Gene|Pathway	caspase pathway
54331	Gene|Pathway	TSHR signaling
842	Gene|Pathway	T3/TR signaling
2932	Gene|Pathway	altered Wnt signaling
4804	Gene|Pathway	Ras/ERK1/2/ELK-1 pathway
207	Gene|Pathway	epidermal growth factor receptor 1 signaling
1869	Gene|Pathway	TSHR signaling
1950	Gene|Gene	7180
842	Gene|Pathway	Akt/FOXO3a signaling
9232	Gene|Pathway	DNA synthesis
5970	Gene|Pathway	NF-kappaB pathway
4609	Gene|Pathway	Notch1 signaling
5604	Gene|Pathway	MAPK (ERK1/2) signaling pathway
5706	Gene|Pathway	proteasomal degradation
1027	Gene|Pathway	AhR signaling
5906	Gene|Pathway	MAPK/ERK pathway
Focal adhesion	Pathway|Gene	5468
2194	Gene|Pathway	fatty acid synthesis
7270	Gene|Pathway	TSHR signaling
1081	Gene|Pathway	TSHR signaling
3065	Gene|Pathway	cell cycle
1026	Gene|Pathway	phosphatidylinositol 3-kinase/Akt kinase pathway
2932	Gene|Pathway	phosphatidylinositol 3-kinase/Akt kinase pathway
6387	Gene|Gene	57007
3569	Gene|Pathway	activator protein-1 pathway
8554	Gene|Pathway	JAK/STAT3 pathways
1017	Gene|Pathway	TSHR signaling
5925	Gene|Pathway	DNA replication
4846	Gene|Pathway	EGF receptor signaling
1950	Gene|Gene	682
4792	Gene|Pathway	NF-kappaB pathway
355	Gene|Pathway	MAPK/ERK pathway
84441	Gene|Pathway	Notch1 signaling
1647	Gene|Pathway	MAPK/ERK pathway
960	Gene|Pathway	CREB phosphorylation
3458	Gene|Gene	7190
5578	Gene|Pathway	EGF receptor signaling
7474	Gene|Pathway	beta-catenin pathway
1869	Gene|Pathway	adipogenesis
5293	Gene|Pathway	AKT-mTOR-p70(S6K) signaling
4803	Gene|Pathway	RAS/MAPK signaling pathway
207	Gene|Pathway	p53-dependent pathways
207	Gene|Pathway	RAS/MAPK signaling pathway
5783	Gene|Gene	355
5979	Gene|Gene	84632
2246	Gene|Pathway	phosphatidylinositol 3-kinase/Akt kinase pathway
1432	Gene|Pathway	MAPK/ERK pathway
673	Gene|Pathway	TSHR signaling
56034	Gene|Pathway	Focal adhesion
5443	Gene|Gene	796
5925	Gene|Pathway	TSHR signaling
5594	Gene|Pathway	cell cycle
5468	Gene|Pathway	apoptosis
4193	Gene|Pathway	leptin-mediated PI3K/AKT signaling
3725	Gene|Pathway	EGF receptor signaling
8837	Gene|Gene	8743
5163	Gene|Pathway	JAK/STAT3 pathways
5604	Gene|Pathway	MAPK (ERK1/2) signaling pathway
1385	Gene|Gene	8030
4609	Gene|Pathway	MAPK (ERK1/2) signaling pathway
5728	Gene|Pathway	phosphatidylinositol 3-kinase/Akt kinase pathway
6772	Gene|Pathway	T3/TR signaling
3159	Gene|Pathway	adipogenesis
7124	Gene|Pathway	TGFbeta transduction
896	Gene|Pathway	Hippo tumor suppressor pathway
6667	Gene|Pathway	leptin-mediated PI3K/AKT signaling
3845	Gene|Pathway	MAPK/ERK pathway
6528	Gene|Pathway	thyroid hormone synthesis
6714	Gene|Pathway	leptin-mediated PI3K/AKT signaling
1950	Gene|Gene	318856
8651	Gene|Pathway	type I interferon
5155	Gene|Pathway	phosphatidylinositol 3-kinase/Akt kinase pathway
3309	Gene|Pathway	MAPK/ERK pathway
10987	Gene|Pathway	activator protein-1 pathway
3265	Gene|Pathway	MAPK/ERK pathway
5925	Gene|Pathway	pRB pathway
1893	Gene|Gene	5328
2549	Gene|Pathway	EGF receptor signaling
754	Gene|Pathway	epidermal growth factor receptor 1 signaling
285	Gene|Gene	948
3552	Gene|Pathway	cell cycle
5900	Gene|Pathway	EGF receptor signaling
3551	Gene|Pathway	MAPK/ERK pathway
1026	Gene|Pathway	phosphatidylinositol 3-kinase/Akt kinase pathway
1649	Gene|Pathway	adipogenesis
5595	Gene|Pathway	TSHR signaling
2246	Gene|Pathway	FAK/PI3K/Akt signaling
2308	Gene|Pathway	Akt/FOXO3a signaling
6772	Gene|Pathway	IL-6/gp130/JAK signaling
4086	Gene|Pathway	TGFbeta transduction
9021	Gene|Pathway	JAK/STAT3 pathways
5163	Gene|Pathway	JAK/STAT3 pathways
1027	Gene|Pathway	leptin-mediated PI3K/AKT signaling
3716	Gene|Pathway	TSHR signaling
5594	Gene|Pathway	CCL2 signaling
4513	Gene|Pathway	IL-6/gp130/JAK signaling
7076	Gene|Pathway	activator protein-1 pathway
5909	Gene|Gene	5906
7040	Gene|Pathway	TGFbeta transduction
10253	Gene|Pathway	MAPK/ERK pathway
8099	Gene|Gene	5111
1030	Gene|Pathway	SMADs signaling
6794	Gene|Pathway	insulin/phosphoinositide-3-kinase (PI3K) signaling pathway in TSH-
5296	Gene|Pathway	phosphatidylinositol 3-kinase/Akt kinase pathway
1385	Gene|Pathway	adipogenesis
2520	Gene|Gene	796
4089	Gene|Pathway	cell cycle
2549	Gene|Pathway	phosphatidylinositol 3-kinase/Akt kinase pathway
7057	Gene|Pathway	TGFbeta transduction
5900	Gene|Pathway	TSHR-induced G(q) signal transduction
6774	Gene|Gene	3091
6019	Gene|Gene	4312
13433	Gene|Gene	11920
5894	Gene|Pathway	TSHR signaling
apoptosis	Pathway|Gene	10534
1950	Gene|Gene	3791
5337	Gene|Pathway	TSHR signaling
4193	Gene|Pathway	phosphatidylinositol 3-kinase/Akt kinase pathway
26417	Gene|Gene	20848
5154	Gene|Pathway	MAPK/ERK pathway
3958	Gene|Pathway	Focal adhesion
6714	Gene|Pathway	Ras/ERK1/2/ELK-1 pathway
5296	Gene|Pathway	phosphatidylinositol 3-kinase/Akt kinase pathway
4609	Gene|Pathway	DNA damage response
5290	Gene|Gene	5979
3586	Gene|Pathway	JAK/STAT3 pathways
5291	Gene|Pathway	AKT-mTOR-p70(S6K) signaling
5594	Gene|Pathway	TSHR signaling
942	Gene|Pathway	leptin-mediated PI3K/AKT signaling
5595	Gene|Pathway	M phase
7157	Gene|Pathway	MAPK/ERK pathway
57820	Gene|Gene	7157
apoptosis	Pathway|Gene	1649
5293	Gene|Pathway	JAK/STAT3 pathways
4609	Gene|Pathway	RAS/MAPK signaling pathway
7006	Gene|Pathway	JAK/STAT3 pathways
6714	Gene|Pathway	TSHR signaling
5154	Gene|Pathway	phosphatidylinositol 3-kinase/Akt kinase pathway
595	Gene|Pathway	JAK/STAT3 pathways
5868	Gene|Pathway	endocytosis
1950	Gene|Gene	6464
1030	Gene|Pathway	TGFbeta transduction
6778	Gene|Pathway	JAK/STAT3 pathways
5617	Gene|Pathway	JAK/STAT3 pathways
1950	Gene|Pathway	phosphatidylinositol 3-kinase/Akt kinase pathway
5468	Gene|Pathway	adipogenesis
896	Gene|Pathway	DNA damage response
5594	Gene|Gene	673
7046	Gene|Pathway	TGFbeta transduction
2776	Gene|Pathway	protein kinase C (PKC) pathway
6774	Gene|Gene	7422
3569	Gene|Pathway	IL-6/gp130/JAK signaling
818	Gene|Pathway	CaMKII pathways
1029	Gene|Pathway	Rb-E2F signaling pathway
7291	Gene|Pathway	JAK/STAT3 pathways
5296	Gene|Pathway	T3/TR signaling
801	Gene|Pathway	insulin/phosphoinositide-3-kinase (PI3K) signaling pathway in TSH-
388	Gene|Pathway	Focal adhesion
5979	Gene|Pathway	Notch1 signaling
7124	Gene|Gene	3458
54331	Gene|Pathway	CCL2 signaling
818	Gene|Pathway	ERK activation
3458	Gene|Gene	3627
Notch1 signaling	Pathway|Gene	429
7432	Gene|Gene	55811
3725	Gene|Pathway	TSHR-induced G(q) signal transduction
4513	Gene|Pathway	epidermal growth factor receptor 1 signaling
1647	Gene|Pathway	MAPK/ERK pathway
1385	Gene|Pathway	CaMKII pathways
9232	Gene|Gene	6528
7157	Gene|Pathway	T3/TR signaling
7430	Gene|Gene	999
4790	Gene|Pathway	Notch1 signaling
857	Gene|Pathway	epidermal growth factor receptor 1 signaling
3458	Gene|Pathway	JAK/STAT3 pathways
468	Gene|Pathway	thyroid hormone synthesis
942	Gene|Pathway	FAK/PI3K/Akt signaling
6868	Gene|Pathway	Notch1 signaling
6788	Gene|Pathway	MAPK/ERK pathway
673	Gene|Pathway	TSHR signaling
7040	Gene|Gene	1017
3716	Gene|Pathway	epidermal growth factor receptor 1 signaling
1956	Gene|Pathway	leptin-mediated PI3K/AKT signaling
5464	Gene|Pathway	proteasomal degradation
3716	Gene|Pathway	TSHR-induced G(q) signal transduction
5594	Gene|Gene	1026
471	Gene|Gene	5562
6464	Gene|Pathway	insulin/phosphoinositide-3-kinase (PI3K) signaling pathway in TSH-
1026	Gene|Pathway	S phase
adipogenesis	Pathway|Pathway	fatty acid synthesis
896	Gene|Pathway	TSHR signaling
3716	Gene|Pathway	EGF receptor signaling
3458	Gene|Gene	10950
3565	Gene|Gene	598
8554	Gene|Pathway	JAK/STAT3 pathways
5296	Gene|Pathway	JAK/STAT3 pathways
3630	Gene|Pathway	DNA synthesis
3565	Gene|Gene	596
20604	Gene|Gene	12310
3398	Gene|Pathway	TGFbeta transduction
5894	Gene|Gene	3428
4609	Gene|Pathway	altered Wnt signaling
5906	Gene|Pathway	CCL2 signaling
1027	Gene|Pathway	phosphatidylinositol 3-kinase/Akt kinase pathway
1029	Gene|Pathway	MAPK/ERK pathway
3265	Gene|Pathway	AKT-mTOR-p70(S6K) signaling
3630	Gene|Pathway	insulin/phosphoinositide-3-kinase (PI3K) signaling pathway in TSH-
7200	Gene|Pathway	TSHR-induced G(q) signal transduction
3569	Gene|Gene	6906
6714	Gene|Pathway	TSHR signaling
3725	Gene|Pathway	RAS/MAPK signaling pathway
4513	Gene|Gene	5727
5290	Gene|Pathway	TSHR signaling
6364	Gene|Pathway	CCL2 signaling
7474	Gene|Pathway	altered Wnt signaling
3553	Gene|Gene	356
3565	Gene|Pathway	JAK/STAT3 pathways
3630	Gene|Gene	5595
3400	Gene|Pathway	TGFbeta transduction
1950	Gene|Pathway	EGF receptor signaling
5296	Gene|Pathway	phosphatidylinositol 3-kinase/Akt kinase pathway
4846	Gene|Pathway	JAK/STAT3 pathways
3570	Gene|Gene	3569
4233	Gene|Pathway	Focal adhesion
Focal adhesion	Pathway|Gene	3958
5728	Gene|Gene	1950
7253	Gene|Pathway	TSHR signaling
1969	Gene|Pathway	epidermal growth factor receptor 1 signaling
5594	Gene|Pathway	TSHR signaling
1437	Gene|Gene	3552
2321	Gene|Gene	7422
6788	Gene|Pathway	Hippo tumor suppressor pathway
4609	Gene|Pathway	Hippo tumor suppressor pathway
1950	Gene|Gene	7422
595	Gene|Gene	207
7076	Gene|Pathway	JAK/STAT3 pathways
2688	Gene|Pathway	Akt/FOXO3a signaling
3552	Gene|Pathway	MAPK/ERK pathway
1490	Gene|Pathway	Hippo tumor suppressor pathway
3725	Gene|Pathway	TSHR signaling
7046	Gene|Pathway	MAPK/ERK pathway
3725	Gene|Pathway	TSHR signaling
6714	Gene|Pathway	CCL2 signaling
5728	Gene|Gene	6513
1029	Gene|Pathway	activator protein-1 pathway
5970	Gene|Pathway	MAPK/ERK pathway
5578	Gene|Pathway	cell cycle
8841	Gene|Pathway	T3/TR signaling
1649	Gene|Pathway	MAPK/ERK pathway
1509	Gene|Pathway	thyroid hormone synthesis
1432	Gene|Pathway	EGF receptor signaling
58	Gene|Pathway	SMADs signaling
24952	Gene|Gene	24241
1027	Gene|Pathway	TSHR signaling
2776	Gene|Pathway	thyroid hormone synthesis
ERK activation	Pathway|Gene	3976
4851	Gene|Pathway	T3/TR signaling
4790	Gene|Pathway	MAPK/ERK pathway
836	Gene|Pathway	DNA damage response
3552	Gene|Pathway	MAPK/ERK pathway
356	Gene|Pathway	Akt/FOXO3a signaling
1956	Gene|Pathway	EGF receptor signaling
3576	Gene|Pathway	CCL2 signaling
1958	Gene|Pathway	TSHR-induced G(q) signal transduction
885	Gene|Pathway	TSHR-induced G(q) signal transduction
3265	Gene|Pathway	IL-6/gp130/JAK signaling
1385	Gene|Pathway	FAK/PI3K/Akt signaling
941	Gene|Pathway	phosphatidylinositol 3-kinase/Akt kinase pathway
7157	Gene|Pathway	epidermal growth factor receptor 1 signaling
type I interferon	Pathway|Gene	6750
595	Gene|Pathway	JAK/STAT3 pathways
1028	Gene|Gene	1027
5291	Gene|Pathway	JAK/STAT3 pathways
1950	Gene|Pathway	MAPK/ERK pathway
angiogenesis	Pathway|Gene	108314
5979	Gene|Gene	4790
834	Gene|Pathway	MAPK/ERK pathway
468	Gene|Pathway	RAS/MAPK signaling pathway
1440	Gene|Pathway	JAK/STAT3 pathways
2549	Gene|Pathway	IL-6/gp130/JAK signaling
4217	Gene|Pathway	MAPK/ERK pathway
1950	Gene|Pathway	RAS/MAPK signaling pathway
1956	Gene|Pathway	Focal adhesion
5163	Gene|Pathway	JAK/STAT3 pathways
142	Gene|Pathway	apoptosis
1950	Gene|Gene	4609
3265	Gene|Pathway	T3/TR signaling
5562	Gene|Pathway	JAK/STAT3 pathways
6464	Gene|Pathway	MAPK (ERK1/2) signaling pathway
407014	Gene|Pathway	cell cycle
7422	Gene|Pathway	angiogenesis
2022	Gene|Gene	9338
5604	Gene|Pathway	FAK/PI3K/Akt signaling
5293	Gene|Pathway	leptin-mediated PI3K/AKT signaling
356	Gene|Pathway	AKT-mTOR-p70(S6K) signaling
4478	Gene|Pathway	Rho pathway
208727	Gene|Gene	268903
22059	Gene|Gene	21825
6772	Gene|Pathway	TSHR signaling
64764	Gene|Pathway	thyroid hormone synthesis
54206	Gene|Pathway	EGF receptor signaling
596	Gene|Gene	836
120892	Gene|Pathway	MAPK/ERK pathway
5706	Gene|Pathway	proteasome
5337	Gene|Pathway	EGF receptor signaling
MAPK/ERK pathway	Pathway|Gene	3976
1017	Gene|Pathway	TSHR-induced G(q) signal transduction
1499	Gene|Pathway	beta-catenin pathway
5925	Gene|Pathway	TSHR-induced G(q) signal transduction
581	Gene|Pathway	AhR signaling
6772	Gene|Pathway	TSHR-induced G(q) signal transduction
7006	Gene|Pathway	IL-6/gp130/JAK signaling
331	Gene|Pathway	caspase pathway
1869	Gene|Pathway	TSHR-induced G(q) signal transduction
apoptosis	Pathway|Gene	5595
apoptosis	Pathway|Gene	5594
673	Gene|Pathway	RAS/MAPK signaling pathway
9021	Gene|Pathway	phosphatidylinositol 3-kinase/Akt kinase pathway
1020	Gene|Gene	6774
5578	Gene|Pathway	beta-catenin pathway
5979	Gene|Gene	3630
6774	Gene|Pathway	IL-6/gp130/JAK signaling
6772	Gene|Pathway	JAK/STAT3 pathways
2520	Gene|Pathway	TSHR-induced G(q) signal transduction
7057	Gene|Pathway	TGFbeta transduction
6403	Gene|Gene	5328
4193	Gene|Pathway	phosphatidylinositol 3-kinase/Akt kinase pathway
1027	Gene|Pathway	phosphatidylinositol 3-kinase/Akt kinase pathway
3725	Gene|Pathway	FAK/PI3K/Akt signaling
5291	Gene|Gene	3429
7040	Gene|Pathway	MAPK/ERK pathway
7046	Gene|Pathway	MAPK/ERK pathway
4088	Gene|Pathway	beta-catenin pathway
5329	Gene|Pathway	FAK/PI3K/Akt signaling
5290	Gene|Pathway	leptin-mediated PI3K/AKT signaling
6667	Gene|Pathway	Rb-E2F signaling pathway
4193	Gene|Pathway	FAK/PI3K/Akt signaling
5747	Gene|Pathway	JAK/STAT3 pathways
5728	Gene|Pathway	EGF receptor signaling
3725	Gene|Pathway	TSHR signaling
1440	Gene|Gene	3552
5290	Gene|Pathway	phosphatidylinositol 3-kinase/Akt kinase pathway
1432	Gene|Pathway	JAK/STAT3 pathways
395253	Gene|Gene	100773774
5970	Gene|Pathway	MAPK/ERK pathway
5906	Gene|Pathway	TSHR signaling
841	Gene|Pathway	MAPK/ERK pathway
5906	Gene|Pathway	TSHR signaling
5290	Gene|Pathway	JAK/STAT3 pathways
5337	Gene|Pathway	EGF receptor signaling
6774	Gene|Pathway	MAPK (ERK1/2) signaling pathway
6403	Gene|Gene	4317
5300	Gene|Pathway	p53-dependent pathways
5337	Gene|Pathway	JAK/STAT3 pathways
578	Gene|Pathway	apoptosis
3320	Gene|Pathway	Akt/FOXO3a signaling
1385	Gene|Pathway	epidermal growth factor receptor 1 signaling
3265	Gene|Pathway	EGF receptor signaling
2064	Gene|Pathway	phosphatidylinositol 3-kinase/Akt kinase pathway
5747	Gene|Pathway	Focal adhesion
3880	Gene|Gene	7173
7270	Gene|Gene	7173
6927	Gene|Pathway	altered Wnt signaling
3082	Gene|Gene	2048
1956	Gene|Pathway	MAPK/ERK pathway
5290	Gene|Pathway	TSHR-induced G(q) signal transduction
1027	Gene|Pathway	activator protein-1 pathway
5347	Gene|Pathway	cell cycle
6667	Gene|Pathway	oxidative stress
6198	Gene|Pathway	insulin/phosphoinositide-3-kinase (PI3K) signaling pathway in TSH-
2308	Gene|Pathway	phosphatidylinositol 3-kinase/Akt kinase pathway
5747	Gene|Pathway	IL-6/gp130/JAK signaling
3551	Gene|Pathway	MAPK/ERK pathway
3725	Gene|Pathway	MAPK/ERK pathway
5290	Gene|Pathway	JAK/STAT3 pathways
TGFbeta transduction	Pathway|Gene	7270
4609	Gene|Pathway	Rb-E2F signaling pathway
3952	Gene|Pathway	leptin-mediated PI3K/AKT signaling
5296	Gene|Pathway	insulin/phosphoinositide-3-kinase (PI3K) signaling pathway in TSH-
EGF receptor signaling	Pathway|Gene	5467
3458	Gene|Pathway	JAK/STAT3 pathways
842	Gene|Pathway	phosphatidylinositol 3-kinase/Akt kinase pathway
5562	Gene|Pathway	JAK/STAT3 pathways
6868	Gene|Pathway	apoptosis
7038	Gene|Gene	6521
5300	Gene|Gene	595
7124	Gene|Pathway	MAPK/ERK pathway
3552	Gene|Gene	167359
5594	Gene|Gene	5747
1385	Gene|Pathway	leptin-mediated PI3K/AKT signaling
4086	Gene|Pathway	TGFbeta transduction
890	Gene|Pathway	Rb-E2F signaling pathway
5747	Gene|Pathway	caspase pathway
1081	Gene|Pathway	TSHR signaling
5578	Gene|Pathway	T3/TR signaling
2308	Gene|Pathway	T3/TR signaling
3480	Gene|Pathway	TSHR signaling
3570	Gene|Pathway	JAK/STAT3 pathways
1950	Gene|Pathway	DNA replication
941	Gene|Pathway	FAK/PI3K/Akt signaling
3065	Gene|Pathway	epidermal growth factor receptor 1 signaling
7291	Gene|Pathway	JAK/STAT3 pathways
4609	Gene|Pathway	TSHR-induced G(q) signal transduction
6714	Gene|Pathway	TSHR-induced G(q) signal transduction
598	Gene|Pathway	apoptosis
6667	Gene|Pathway	JAK/STAT3 pathways
3320	Gene|Pathway	AhR signaling
5604	Gene|Pathway	insulin/phosphoinositide-3-kinase (PI3K) signaling pathway in TSH-
1499	Gene|Pathway	Rho pathway
5562	Gene|Pathway	JAK/STAT3 pathways
7474	Gene|Pathway	Hippo tumor suppressor pathway
2246	Gene|Pathway	leptin-mediated PI3K/AKT signaling
5595	Gene|Pathway	MAPK (ERK1/2) signaling pathway
1029	Gene|Pathway	activator protein-1 pathway
1950	Gene|Pathway	JAK/STAT3 pathways
10587	Gene|Pathway	apoptosis
1385	Gene|Pathway	CaMKII pathways
1869	Gene|Pathway	TSHR signaling
834	Gene|Pathway	MAPK/ERK pathway
2932	Gene|Pathway	phosphatidylinositol 3-kinase/Akt kinase pathway
7077	Gene|Pathway	angiogenesis
64764	Gene|Pathway	thyroid hormone synthesis
TSHR signaling	Pathway|Gene	2776
7006	Gene|Pathway	JAK/STAT3 pathways
apoptosis	Pathway|Gene	8743
7124	Gene|Gene	7038
4609	Gene|Pathway	MAPK/ERK pathway
3952	Gene|Pathway	JAK/STAT3 pathways
4217	Gene|Pathway	RAS/MAPK signaling pathway
5868	Gene|Pathway	epidermal growth factor receptor 1 signaling
4888	Gene|Gene	5979
7157	Gene|Gene	581
4830	Gene|Pathway	Rho pathway
355	Gene|Gene	841
5617	Gene|Pathway	JAK/STAT3 pathways
818	Gene|Pathway	altered Wnt signaling
1956	Gene|Pathway	MAPK/ERK pathway
1432	Gene|Pathway	leptin-mediated PI3K/AKT signaling
3590	Gene|Pathway	JAK/STAT3 pathways
7422	Gene|Pathway	Focal adhesion
5900	Gene|Pathway	TSHR signaling
1385	Gene|Pathway	TSHR-induced G(q) signal transduction
1440	Gene|Pathway	JAK/STAT3 pathways
7055	Gene|Gene	51013
3570	Gene|Pathway	IL-6/gp130/JAK signaling
6772	Gene|Pathway	EGF receptor signaling
7849	Gene|Pathway	thyroid hormone synthesis
3065	Gene|Pathway	altered Wnt signaling
DNA damage response	Pathway|Gene	13433
1029	Gene|Pathway	cell cycle
841	Gene|Pathway	DNA damage response
896	Gene|Pathway	JAK/STAT3 pathways
2778	Gene|Pathway	cyclic adenosine monophosphate (cAMP) cascade
7849	Gene|Pathway	TSHR signaling
3569	Gene|Pathway	JAK/STAT3 pathways
4088	Gene|Pathway	epidermal growth factor receptor 1 signaling
5300	Gene|Gene	1499
595	Gene|Pathway	activator protein-1 pathway
207	Gene|Pathway	Notch1 signaling
5925	Gene|Pathway	adipogenesis
7157	Gene|Pathway	p53-dependent pathways
3569	Gene|Pathway	adipogenesis
355	Gene|Pathway	activator protein-1 pathway
1509	Gene|Pathway	thyroid hormone synthesis
5468	Gene|Gene	890
3458	Gene|Gene	3383
5595	Gene|Gene	7422
2304	Gene|Gene	5727
5925	Gene|Gene	7157
4312	Gene|Pathway	activator protein-1 pathway
56637	Gene|Pathway	raf-1 activation
8651	Gene|Pathway	JAK/STAT3 pathways
5291	Gene|Pathway	CCL2 signaling
5595	Gene|Pathway	Ras/ERK1/2/ELK-1 pathway
6863	Gene|Pathway	TSHR-induced G(q) signal transduction
4609	Gene|Pathway	JAK/STAT3 pathways
3716	Gene|Pathway	JAK/STAT3 pathways
[truncated: 1,136 more rows]
