# Supplementary material for: Constructing a molecular interaction network for thyroid cancer via large-scale text mining of gene and pathway events
Source: BMC Syst Biol. 2015 Dec 9;9(Suppl 6):S5. doi: 10.1186/1752-0509-9-S6-S5 (PMC4674859; doi:10.1186/1752-0509-9-S6-S5)
Supplement: Additional File 2 — The Cytoscape project file (binary data, viewable by Cytoscape) containing both the MERGE-PW network and the NON-PW network in *.zip format. [file 1752-0509-9-S6-S5-S2.zip]

Archive with 1 entries (1 files):
- tc_network.cys
